# Supplementary material for: Implications of stress-induced gene expression for hematopoietic stem cell aging studies
Source: Nat Aging. 2024 Jan 16;4(2):177–84. doi: 10.1038/s43587-023-00558-z (PMC10878961; doi:10.1038/s43587-023-00558-z)
Supplement: Supplementary file 2 — DEGs between batch 1 and combined batches 2 and 3 associated to ‘TNF signaling via NF-κB’ and ‘G2-M checkpoint’ pathway. Data derived from the GSEA. The FDR method was applied to correct for multiple hypotheses testing (Fig. 1b). [file 43587_2023_558_MOESM2_ESM.xlsx]

## Sheet: Table S1_TNF-a
	Supplementary Table 1. List of differentially expressed genes between batch 1 and combined batches 2 and 3 that associated to “TNF-alpha Signaling via NF-kB” and "G2M Checkpoint" pathways.
	Genes associated to TNF-alpha Signaling via NF-kB pathway
	Symbol	Title	Rank In Gene List	Rank Metric Score	Running Es	Core Enrichment
	Egr2	early growth response 2 [Source:MGI Symbol;Acc:MGI:95296]	0	1.216	0.0052	Yes
	Atf3	activating transcription factor 3 [Source:MGI Symbol;Acc:MGI:109384]	1	1.177	0.0104	Yes
	Klf2	Kruppel-like factor 2 (lung) [Source:MGI Symbol;Acc:MGI:1342772]	2	1.176	0.0156	Yes
	Nr4a1	nuclear receptor subfamily 4, group A, member 1 [Source:MGI Symbol;Acc:MGI:1352454]	3	1.067	0.0208	Yes
	Ptgs2	prostaglandin-endoperoxide synthase 2 [Source:MGI Symbol;Acc:MGI:97798]	4	1.066	0.0260	Yes
	Klf4	Kruppel-like factor 4 (gut) [Source:MGI Symbol;Acc:MGI:1342287]	5	1.054	0.0313	Yes
	Fosb	FBJ osteosarcoma oncogene B [Source:MGI Symbol;Acc:MGI:95575]	6	1.048	0.0365	Yes
	Btg2	BTG anti-proliferation factor 2 [Source:MGI Symbol;Acc:MGI:108384]	7	0.923	0.0417	Yes
	Junb	jun B proto-oncogene [Source:MGI Symbol;Acc:MGI:96647]	9	0.749	0.0468	Yes
	Nr4a2	nuclear receptor subfamily 4, group A, member 2 [Source:MGI Symbol;Acc:MGI:1352456]	10	0.640	0.0520	Yes
	Zfp36	zinc finger protein 36 [Source:MGI Symbol;Acc:MGI:99180]	11	0.608	0.0572	Yes
	Cxcl2	chemokine (C-X-C motif) ligand 2 [Source:MGI Symbol;Acc:MGI:1340094]	13	0.577	0.0624	Yes
	Jun	jun proto-oncogene [Source:MGI Symbol;Acc:MGI:96646]	15	0.522	0.0676	Yes
	Klf6	Kruppel-like factor 6 [Source:MGI Symbol;Acc:MGI:1346318]	16	0.503	0.0728	Yes
	Ccn1	cellular communication network factor 1 [Source:MGI Symbol;Acc:MGI:88613]	18	0.495	0.0779	Yes
	Rhob	ras homolog family member B [Source:MGI Symbol;Acc:MGI:107949]	19	0.493	0.0831	Yes
	Socs3	suppressor of cytokine signaling 3 [Source:MGI Symbol;Acc:MGI:1201791]	20	0.489	0.0883	Yes
	Ier2	immediate early response 2 [Source:MGI Symbol;Acc:MGI:104815]	21	0.471	0.0935	Yes
	Dusp1	dual specificity phosphatase 1 [Source:MGI Symbol;Acc:MGI:105120]	25	0.437	0.0986	Yes
	Egr1	early growth response 1 [Source:MGI Symbol;Acc:MGI:95295]	26	0.425	0.1038	Yes
	Cdkn1a	cyclin-dependent kinase inhibitor 1A (P21) [Source:MGI Symbol;Acc:MGI:104556]	29	0.412	0.1089	Yes
	Ppp1r15a	protein phosphatase 1, regulatory subunit 15A [Source:MGI Symbol;Acc:MGI:1927072]	35	0.373	0.1139	Yes
	Phlda1	pleckstrin homology like domain, family A, member 1 [Source:MGI Symbol;Acc:MGI:1096880]	39	0.361	0.1189	Yes
	Maff	v-maf musculoaponeurotic fibrosarcoma oncogene family, protein F (avian) [Source:MGI Symbol;Acc:MGI:96910]	43	0.355	0.1240	Yes
	Cd69	CD69 antigen [Source:MGI Symbol;Acc:MGI:88343]	50	0.325	0.1289	Yes
	Dusp5	dual specificity phosphatase 5 [Source:MGI Symbol;Acc:MGI:2685183]	51	0.322	0.1341	Yes
	Hes1	hes family bHLH transcription factor 1 [Source:MGI Symbol;Acc:MGI:104853]	54	0.319	0.1392	Yes
	Cebpb	CCAAT/enhancer binding protein (C/EBP), beta [Source:MGI Symbol;Acc:MGI:88373]	63	0.291	0.1440	Yes
	Ier5	immediate early response 5 [Source:MGI Symbol;Acc:MGI:1337072]	66	0.285	0.1491	Yes
	Plk2	polo like kinase 2 [Source:MGI Symbol;Acc:MGI:1099790]	68	0.280	0.1542	Yes
	Gem	GTP binding protein (gene overexpressed in skeletal muscle) [Source:MGI Symbol;Acc:MGI:99844]	73	0.272	0.1592	Yes
	Tiparp	TCDD-inducible poly(ADP-ribose) polymerase [Source:MGI Symbol;Acc:MGI:2159210]	74	0.263	0.1644	Yes
	Gadd45b	growth arrest and DNA-damage-inducible 45 beta [Source:MGI Symbol;Acc:MGI:107776]	75	0.262	0.1696	Yes
	Sgk1	serum/glucocorticoid regulated kinase 1 [Source:MGI Symbol;Acc:MGI:1340062]	81	0.251	0.1746	Yes
	Egr3	early growth response 3 [Source:MGI Symbol;Acc:MGI:1306780]	84	0.246	0.1797	Yes
	Ier3	immediate early response 3 [Source:MGI Symbol;Acc:MGI:104814]	102	0.231	0.1840	Yes
	Dusp2	dual specificity phosphatase 2 [Source:MGI Symbol;Acc:MGI:101911]	104	0.231	0.1892	Yes
	Per1	period circadian clock 1 [Source:MGI Symbol;Acc:MGI:1098283]	110	0.227	0.1941	Yes
	Hbegf	heparin-binding EGF-like growth factor [Source:MGI Symbol;Acc:MGI:96070]	118	0.223	0.1990	Yes
	Trib1	tribbles pseudokinase 1 [Source:MGI Symbol;Acc:MGI:2443397]	122	0.221	0.2040	Yes
	Lif	leukemia inhibitory factor [Source:MGI Symbol;Acc:MGI:96787]	156	0.202	0.2075	Yes
	Tnfaip3	tumor necrosis factor, alpha-induced protein 3 [Source:MGI Symbol;Acc:MGI:1196377]	159	0.200	0.2126	Yes
	Fos	FBJ osteosarcoma oncogene [Source:MGI Symbol;Acc:MGI:95574]	165	0.197	0.2176	Yes
	Cxcl10	chemokine (C-X-C motif) ligand 10 [Source:MGI Symbol;Acc:MGI:1352450]	175	0.192	0.2223	Yes
	Ccrl2	chemokine (C-C motif) receptor-like 2 [Source:MGI Symbol;Acc:MGI:1920904]	189	0.189	0.2268	Yes
	Il7r	interleukin 7 receptor [Source:MGI Symbol;Acc:MGI:96562]	302	0.165	0.2262	Yes
	Gadd45a	growth arrest and DNA-damage-inducible 45 alpha [Source:MGI Symbol;Acc:MGI:107799]	337	0.160	0.2296	Yes
	Plek	pleckstrin [Source:MGI Symbol;Acc:MGI:1860485]	474	0.144	0.2278	Yes
	Fjx1	four jointed box 1 [Source:MGI Symbol;Acc:MGI:1341907]	611	0.134	0.2259	Yes
	Zc3h12a	zinc finger CCCH type containing 12A [Source:MGI Symbol;Acc:MGI:2385891]	645	0.132	0.2294	Yes
	Bhlhe40	basic helix-loop-helix family, member e40 [Source:MGI Symbol;Acc:MGI:1097714]	656	0.132	0.2341	Yes
	Fosl1	fos-like antigen 1 [Source:MGI Symbol;Acc:MGI:107179]	787	0.125	0.2325	Yes
	Ccnl1	cyclin L1 [Source:MGI Symbol;Acc:MGI:1922664]	789	0.125	0.2377	Yes
	Btg1	BTG anti-proliferation factor 1 [Source:MGI Symbol;Acc:MGI:88215]	809	0.125	0.2419	Yes
	Eif1	eukaryotic translation initiation factor 1 [Source:MGI Symbol;Acc:MGI:105125]	883	0.122	0.2433	Yes
	Mcl1	myeloid cell leukemia sequence 1 [Source:MGI Symbol;Acc:MGI:101769]	910	0.121	0.2472	Yes
	Plaur	plasminogen activator, urokinase receptor [Source:MGI Symbol;Acc:MGI:97612]	1026	0.117	0.2464	Yes
	Sdc4	syndecan 4 [Source:MGI Symbol;Acc:MGI:1349164]	1054	0.116	0.2502	Yes
	Areg	amphiregulin [Source:MGI Symbol;Acc:MGI:88068]	1091	0.115	0.2535	Yes
	Vegfa	vascular endothelial growth factor A [Source:MGI Symbol;Acc:MGI:103178]	1221	0.111	0.2520	Yes
	Rnf19b	ring finger protein 19B [Source:MGI Symbol;Acc:MGI:1922484]	1347	0.107	0.2507	Yes
	Cxcl5	chemokine (C-X-C motif) ligand 5 [Source:MGI Symbol;Acc:MGI:1096868]	1434	0.105	0.2514	Yes
	Panx1	pannexin 1 [Source:MGI Symbol;Acc:MGI:1860055]	1665	0.100	0.2447	Yes
	Tnf	tumor necrosis factor [Source:MGI Symbol;Acc:MGI:104798]	1874	0.096	0.2390	Yes
	Sat1	spermidine/spermine N1-acetyl transferase 1 [Source:MGI Symbol;Acc:MGI:98233]	1878	0.096	0.2441	Yes
	Phlda2	pleckstrin homology like domain, family A, member 2 [Source:MGI Symbol;Acc:MGI:1202307]	2295	0.088	0.2277	Yes
	Gfpt2	glutamine fructose-6-phosphate transaminase 2 [Source:MGI Symbol;Acc:MGI:1338883]	2337	0.087	0.2307	Yes
	Id2	inhibitor of DNA binding 2 [Source:MGI Symbol;Acc:MGI:96397]	2362	0.087	0.2347	Yes
	Il1b	interleukin 1 beta [Source:MGI Symbol;Acc:MGI:96543]	2481	0.085	0.2338	Yes
	Gpr183	G protein-coupled receptor 183 [Source:MGI Symbol;Acc:MGI:2442034]	2560	0.084	0.2349	Yes
	Pfkfb3	6-phosphofructo-2-kinase/fructose-2,6-biphosphatase 3 [Source:MGI Symbol;Acc:MGI:2181202]	2597	0.083	0.2382	Yes
	Spsb1	splA/ryanodine receptor domain and SOCS box containing 1 [Source:MGI Symbol;Acc:MGI:1921896]	2600	0.083	0.2433	Yes
	Plau	plasminogen activator, urokinase [Source:MGI Symbol;Acc:MGI:97611]	2659	0.082	0.2455	Yes
	Cd83	CD83 antigen [Source:MGI Symbol;Acc:MGI:1328316]	2666	0.082	0.2504	Yes
	Ripk2	receptor (TNFRSF)-interacting serine-threonine kinase 2 [Source:MGI Symbol;Acc:MGI:1891456]	2705	0.081	0.2537	Yes
	Btg3	BTG anti-proliferation factor 3 [Source:MGI Symbol;Acc:MGI:109532]	2738	0.081	0.2572	Yes
	Csf1	colony stimulating factor 1 (macrophage) [Source:MGI Symbol;Acc:MGI:1339753]	2792	0.080	0.2596	Yes
	Tnfrsf9	tumor necrosis factor receptor superfamily, member 9 [Source:MGI Symbol;Acc:MGI:1101059]	2801	0.080	0.2644	Yes
	Genes associated to G2M-Checkpoint pathway
	Symbol	Title	Rank In Gene List	Rank Metric Score	Running Es	Core Enrichment
	Rpa2	replication protein A2 [Source:MGI Symbol;Acc:MGI:1339939]	13955	-0.008	-0.4373	Yes
	Hspa8	heat shock protein 8 [Source:MGI Symbol;Acc:MGI:105384]	13986	-0.009	-0.4336	Yes
	Dtymk	deoxythymidylate kinase [Source:MGI Symbol;Acc:MGI:108396]	14122	-0.010	-0.4354	Yes
	Sqle	squalene epoxidase [Source:MGI Symbol;Acc:MGI:109296]	14172	-0.010	-0.4328	Yes
	Mcm5	minichromosome maintenance complex component 5 [Source:MGI Symbol;Acc:MGI:103197]	14213	-0.011	-0.4296	Yes
	Stmn1	stathmin 1 [Source:MGI Symbol;Acc:MGI:96739]	14407	-0.012	-0.4345	Yes
	Dmd	dystrophin, muscular dystrophy [Source:MGI Symbol;Acc:MGI:94909]	14430	-0.012	-0.4304	Yes
	Prmt5	protein arginine N-methyltransferase 5 [Source:MGI Symbol;Acc:MGI:1351645]	14455	-0.013	-0.4265	Yes
	Bcl3	B cell leukemia/lymphoma 3 [Source:MGI Symbol;Acc:MGI:88140]	14478	-0.013	-0.4224	Yes
	Nasp	nuclear autoantigenic sperm protein (histone-binding) [Source:MGI Symbol;Acc:MGI:1355328]	14483	-0.013	-0.4174	Yes
	Ss18	SS18, nBAF chromatin remodeling complex subunit [Source:MGI Symbol;Acc:MGI:107708]	14613	-0.014	-0.4189	Yes
	Mcm3	minichromosome maintenance complex component 3 [Source:MGI Symbol;Acc:MGI:101845]	14658	-0.014	-0.4160	Yes
	Orc6	origin recognition complex, subunit 6 [Source:MGI Symbol;Acc:MGI:1929285]	14670	-0.015	-0.4113	Yes
	Sfpq	splicing factor proline/glutamine rich (polypyrimidine tract binding protein associated) [Source:MGI Symbol;Acc:MGI:1918764]	14748	-0.015	-0.4102	Yes
	Mybl2	myeloblastosis oncogene-like 2 [Source:MGI Symbol;Acc:MGI:101785]	14763	-0.015	-0.4057	Yes
	Orc5	origin recognition complex, subunit 5 [Source:MGI Symbol;Acc:MGI:1347044]	14877	-0.016	-0.4063	Yes
	Wrn	Werner syndrome RecQ like helicase [Source:MGI Symbol;Acc:MGI:109635]	15112	-0.019	-0.4133	Yes
	Pttg1	pituitary tumor-transforming gene 1 [Source:MGI Symbol;Acc:MGI:1353578]	15118	-0.019	-0.4084	Yes
	Ythdc1	YTH domain containing 1 [Source:MGI Symbol;Acc:MGI:2443713]	15141	-0.019	-0.4043	Yes
	Smad3	SMAD family member 3 [Source:MGI Symbol;Acc:MGI:1201674]	15158	-0.019	-0.3999	Yes
	Mapk14	mitogen-activated protein kinase 14 [Source:MGI Symbol;Acc:MGI:1346865]	15171	-0.019	-0.3953	Yes
	Amd1	S-adenosylmethionine decarboxylase 1 [Source:MGI Symbol;Acc:MGI:88004]	15208	-0.020	-0.3920	Yes
	Map3k20	mitogen-activated protein kinase kinase kinase 20 [Source:MGI Symbol;Acc:MGI:2443258]	15229	-0.020	-0.3878	Yes
	Bub3	BUB3 mitotic checkpoint protein [Source:MGI Symbol;Acc:MGI:1343463]	15236	-0.020	-0.3830	Yes
	Hnrnpd	heterogeneous nuclear ribonucleoprotein D [Source:MGI Symbol;Acc:MGI:101947]	15262	-0.020	-0.3790	Yes
	Kpnb1	karyopherin (importin) beta 1 [Source:MGI Symbol;Acc:MGI:107532]	15335	-0.021	-0.3776	Yes
	Ube2s	ubiquitin-conjugating enzyme E2S [Source:MGI Symbol;Acc:MGI:1925141]	15406	-0.021	-0.3760	Yes
	Cks1b	CDC28 protein kinase 1b [Source:MGI Symbol;Acc:MGI:1889208]	15646	-0.024	-0.3833	Yes
	Srsf1	serine and arginine-rich splicing factor 1 [Source:MGI Symbol;Acc:MGI:98283]	15693	-0.024	-0.3804	Yes
	E2f4	E2F transcription factor 4 [Source:MGI Symbol;Acc:MGI:103012]	15797	-0.025	-0.3806	Yes
	Ddx39a	DEAD box helicase 39a [Source:MGI Symbol;Acc:MGI:1915528]	15805	-0.026	-0.3758	Yes
	Traip	TRAF-interacting protein [Source:MGI Symbol;Acc:MGI:1096377]	15855	-0.026	-0.3731	Yes
	Lbr	lamin B receptor [Source:MGI Symbol;Acc:MGI:2138281]	15974	-0.028	-0.3740	Yes
	H2az2	H2A.Z histone variant 2 [Source:MGI Symbol;Acc:MGI:1924855]	16118	-0.029	-0.3763	Yes
	Polq	polymerase (DNA directed), theta [Source:MGI Symbol;Acc:MGI:2155399]	16133	-0.030	-0.3718	Yes
	Dkc1	dyskeratosis congenita 1, dyskerin [Source:MGI Symbol;Acc:MGI:1861727]	16161	-0.030	-0.3680	Yes
	Arid4a	AT rich interactive domain 4A (RBP1-like) [Source:MGI Symbol;Acc:MGI:2444354]	16191	-0.030	-0.3643	Yes
	Rps6ka5	ribosomal protein S6 kinase, polypeptide 5 [Source:MGI Symbol;Acc:MGI:1920336]	16291	-0.032	-0.3642	Yes
	Cdc7	cell division cycle 7 (S. cerevisiae) [Source:MGI Symbol;Acc:MGI:1309511]	16425	-0.034	-0.3659	Yes
	Slc7a1	solute carrier family 7 (cationic amino acid transporter, y+ system), member 1 [Source:MGI Symbol;Acc:MGI:88117]	16570	-0.036	-0.3682	Yes
	Pola2	polymerase (DNA directed), alpha 2 [Source:MGI Symbol;Acc:MGI:99690]	16667	-0.038	-0.3680	Yes
	Prpf4b	pre-mRNA processing factor 4B [Source:MGI Symbol;Acc:MGI:109584]	16685	-0.038	-0.3637	Yes
	H2az1	H2A.Z variant histone 1 [Source:MGI Symbol;Acc:MGI:1888388]	16751	-0.039	-0.3619	Yes
	Abl1	c-abl oncogene 1, non-receptor tyrosine kinase [Source:MGI Symbol;Acc:MGI:87859]	16784	-0.040	-0.3583	Yes
	Pafah1b1	platelet-activating factor acetylhydrolase, isoform 1b, subunit 1 [Source:MGI Symbol;Acc:MGI:109520]	16864	-0.041	-0.3572	Yes
	Lmnb1	lamin B1 [Source:MGI Symbol;Acc:MGI:96795]	16881	-0.041	-0.3529	Yes
	Jpt1	Jupiter microtubule associated homolog 1 [Source:MGI Symbol;Acc:MGI:1096361]	16889	-0.041	-0.3480	Yes
	Gspt1	G1 to S phase transition 1 [Source:MGI Symbol;Acc:MGI:1316728]	16916	-0.042	-0.3442	Yes
	Odf2	outer dense fiber of sperm tails 2 [Source:MGI Symbol;Acc:MGI:1098824]	16946	-0.042	-0.3405	Yes
	Foxn3	forkhead box N3 [Source:MGI Symbol;Acc:MGI:1918625]	17032	-0.044	-0.3397	Yes
	Troap	trophinin associated protein [Source:MGI Symbol;Acc:MGI:1925983]	17043	-0.044	-0.3350	Yes
	Hus1	HUS1 checkpoint clamp component [Source:MGI Symbol;Acc:MGI:1277962]	17055	-0.044	-0.3304	Yes
	Ctcf	CCCTC-binding factor [Source:MGI Symbol;Acc:MGI:109447]	17061	-0.044	-0.3254	Yes
	Numa1	nuclear mitotic apparatus protein 1 [Source:MGI Symbol;Acc:MGI:2443665]	17084	-0.045	-0.3214	Yes
	Cdc27	cell division cycle 27 [Source:MGI Symbol;Acc:MGI:102685]	17091	-0.045	-0.3165	Yes
	Top1	topoisomerase (DNA) I [Source:MGI Symbol;Acc:MGI:98788]	17280	-0.049	-0.3210	Yes
	Prim2	DNA primase, p58 subunit [Source:MGI Symbol;Acc:MGI:97758]	17296	-0.049	-0.3166	Yes
	Pml	promyelocytic leukemia [Source:MGI Symbol;Acc:MGI:104662]	17351	-0.050	-0.3142	Yes
	Pds5b	PDS5 cohesin associated factor B [Source:MGI Symbol;Acc:MGI:2140945]	17381	-0.051	-0.3105	Yes
	Kif5b	kinesin family member 5B [Source:MGI Symbol;Acc:MGI:1098268]	17392	-0.051	-0.3058	Yes
	Nup50	nucleoporin 50 [Source:MGI Symbol;Acc:MGI:1351502]	17422	-0.051	-0.3021	Yes
	Xpo1	exportin 1 [Source:MGI Symbol;Acc:MGI:2144013]	17471	-0.052	-0.2994	Yes
	Notch2	notch 2 [Source:MGI Symbol;Acc:MGI:97364]	17498	-0.053	-0.2956	Yes
	Atrx	ATRX, chromatin remodeler [Source:MGI Symbol;Acc:MGI:103067]	17617	-0.055	-0.2965	Yes
	Nsd2	nuclear receptor binding SET domain protein 2 [Source:MGI Symbol;Acc:MGI:1276574]	17662	-0.056	-0.2936	Yes
	Rad21	RAD21 cohesin complex component [Source:MGI Symbol;Acc:MGI:108016]	17664	-0.056	-0.2884	Yes
	Tle3	transducin-like enhancer of split 3 [Source:MGI Symbol;Acc:MGI:104634]	17698	-0.057	-0.2849	Yes
	Ezh2	enhancer of zeste 2 polycomb repressive complex 2 subunit [Source:MGI Symbol;Acc:MGI:107940]	17715	-0.057	-0.2806	Yes
	Nup98	nucleoporin 98 [Source:MGI Symbol;Acc:MGI:109404]	17718	-0.057	-0.2755	Yes
	Stag1	stromal antigen 1 [Source:MGI Symbol;Acc:MGI:1098658]	17724	-0.058	-0.2705	Yes
	Tent4a	terminal nucleotidyltransferase 4A [Source:MGI Symbol;Acc:MGI:2682295]	17757	-0.058	-0.2670	Yes
	Cdc25a	cell division cycle 25A [Source:MGI Symbol;Acc:MGI:103198]	17764	-0.058	-0.2621	Yes
	Smc1a	structural maintenance of chromosomes 1A [Source:MGI Symbol;Acc:MGI:1344345]	17782	-0.059	-0.2577	Yes
	Rbl1	RB transcriptional corepressor like 1 [Source:MGI Symbol;Acc:MGI:103300]	17846	-0.061	-0.2558	Yes
	Lig3	ligase III, DNA, ATP-dependent [Source:MGI Symbol;Acc:MGI:109152]	17896	-0.063	-0.2532	Yes
	Tmpo	thymopoietin [Source:MGI Symbol;Acc:MGI:106920]	17920	-0.063	-0.2491	Yes
	E2f3	E2F transcription factor 3 [Source:MGI Symbol;Acc:MGI:1096340]	18003	-0.066	-0.2482	Yes
	Slc38a1	solute carrier family 38, member 1 [Source:MGI Symbol;Acc:MGI:2145895]	18027	-0.067	-0.2442	Yes
	Rad54l	RAD54 like (S. cerevisiae) [Source:MGI Symbol;Acc:MGI:894697]	18044	-0.067	-0.2398	Yes
	Suv39h1	suppressor of variegation 3-9 1 [Source:MGI Symbol;Acc:MGI:1099440]	18075	-0.068	-0.2362	Yes
	Mtf2	metal response element binding transcription factor 2 [Source:MGI Symbol;Acc:MGI:105050]	18113	-0.070	-0.2329	Yes
	Egf	epidermal growth factor [Source:MGI Symbol;Acc:MGI:95290]	18262	-0.075	-0.2354	Yes
	Pura	purine rich element binding protein A [Source:MGI Symbol;Acc:MGI:103079]	18265	-0.075	-0.2303	Yes
	Rasal2	RAS protein activator like 2 [Source:MGI Symbol;Acc:MGI:2443881]	18307	-0.077	-0.2272	Yes
	Mad2l1	MAD2 mitotic arrest deficient-like 1 [Source:MGI Symbol;Acc:MGI:1860374]	18326	-0.078	-0.2229	Yes
	Pole	polymerase (DNA directed), epsilon [Source:MGI Symbol;Acc:MGI:1196391]	18338	-0.079	-0.2183	Yes
	Ccnt1	cyclin T1 [Source:MGI Symbol;Acc:MGI:1328363]	18366	-0.080	-0.2145	Yes
	Smarcc1	SWI/SNF related, matrix associated, actin dependent regulator of chromatin, subfamily c, member 1 [Source:MGI Symbol;Acc:MGI:1203524]	18489	-0.086	-0.2156	Yes
	Cdkn2c	cyclin dependent kinase inhibitor 2C [Source:MGI Symbol;Acc:MGI:105388]	18503	-0.086	-0.2111	Yes
	Cdc25b	cell division cycle 25B [Source:MGI Symbol;Acc:MGI:99701]	18520	-0.088	-0.2067	Yes
	Brca2	breast cancer 2, early onset [Source:MGI Symbol;Acc:MGI:109337]	18576	-0.091	-0.2044	Yes
	Exo1	exonuclease 1 [Source:MGI Symbol;Acc:MGI:1349427]	18703	-0.101	-0.2057	Yes
	Hira	histone cell cycle regulator [Source:MGI Symbol;Acc:MGI:99430]	18706	-0.101	-0.2006	Yes
	Dbf4	DBF4 zinc finger [Source:MGI Symbol;Acc:MGI:1351328]	18734	-0.103	-0.1968	Yes
	Cks2	CDC28 protein kinase regulatory subunit 2 [Source:MGI Symbol;Acc:MGI:1913447]	18805	-0.109	-0.1953	Yes
	Cdc45	cell division cycle 45 [Source:MGI Symbol;Acc:MGI:1338073]	18964	-0.128	-0.1983	Yes
	Smc2	structural maintenance of chromosomes 2 [Source:MGI Symbol;Acc:MGI:106067]	18993	-0.132	-0.1945	Yes
	Smc4	structural maintenance of chromosomes 4 [Source:MGI Symbol;Acc:MGI:1917349]	19004	-0.134	-0.1899	Yes
	Pbk	PDZ binding kinase [Source:MGI Symbol;Acc:MGI:1289156]	19076	-0.151	-0.1883	Yes
	H2ax	H2A.X variant histone [Source:MGI Symbol;Acc:MGI:102688]	19094	-0.157	-0.1840	Yes
	Cdc20	cell division cycle 20 [Source:MGI Symbol;Acc:MGI:1859866]	19126	-0.168	-0.1804	Yes
	Plk4	polo like kinase 4 [Source:MGI Symbol;Acc:MGI:101783]	19158	-0.181	-0.1768	Yes
	Ndc80	NDC80 kinetochore complex component [Source:MGI Symbol;Acc:MGI:1914302]	19171	-0.185	-0.1722	Yes
	Tacc3	transforming, acidic coiled-coil containing protein 3 [Source:MGI Symbol;Acc:MGI:1341163]	19182	-0.192	-0.1676	Yes
	Cenpa	centromere protein A [Source:MGI Symbol;Acc:MGI:88375]	19191	-0.195	-0.1628	Yes
	Kif22	kinesin family member 22 [Source:MGI Symbol;Acc:MGI:109233]	19200	-0.199	-0.1580	Yes
	Incenp	inner centromere protein [Source:MGI Symbol;Acc:MGI:1313288]	19208	-0.204	-0.1531	Yes
	Stil	Scl/Tal1 interrupting locus [Source:MGI Symbol;Acc:MGI:107477]	19226	-0.214	-0.1488	Yes
	Kif23	kinesin family member 23 [Source:MGI Symbol;Acc:MGI:1919069]	19233	-0.217	-0.1439	Yes
	Knl1	kinetochore scaffold 1 [Source:MGI Symbol;Acc:MGI:1923714]	19251	-0.237	-0.1396	Yes
	Racgap1	Rac GTPase-activating protein 1 [Source:MGI Symbol;Acc:MGI:1349423]	19254	-0.239	-0.1345	Yes
	Top2a	topoisomerase (DNA) II alpha [Source:MGI Symbol;Acc:MGI:98790]	19261	-0.245	-0.1296	Yes
	Fbxo5	F-box protein 5 [Source:MGI Symbol;Acc:MGI:1914391]	19266	-0.246	-0.1246	Yes
	Cdk1	cyclin-dependent kinase 1 [Source:MGI Symbol;Acc:MGI:88351]	19271	-0.251	-0.1196	Yes
	Ccnf	cyclin F [Source:MGI Symbol;Acc:MGI:102551]	19294	-0.274	-0.1155	Yes
	Ccnb2	cyclin B2 [Source:MGI Symbol;Acc:MGI:88311]	19295	-0.275	-0.1103	Yes
	Ttk	Ttk protein kinase [Source:MGI Symbol;Acc:MGI:1194921]	19309	-0.295	-0.1058	Yes
	Aurka	aurora kinase A [Source:MGI Symbol;Acc:MGI:894678]	19315	-0.303	-0.1008	Yes
	Kif20b	kinesin family member 20B [Source:MGI Symbol;Acc:MGI:2444576]	19316	-0.304	-0.0956	Yes
	Cdkn3	cyclin-dependent kinase inhibitor 3 [Source:MGI Symbol;Acc:MGI:1919641]	19321	-0.314	-0.0906	Yes
	Mki67	antigen identified by monoclonal antibody Ki 67 [Source:MGI Symbol;Acc:MGI:106035]	19330	-0.320	-0.0858	Yes
	Plk1	polo like kinase 1 [Source:MGI Symbol;Acc:MGI:97621]	19331	-0.321	-0.0806	Yes
	Ccna2	cyclin A2 [Source:MGI Symbol;Acc:MGI:108069]	19332	-0.322	-0.0754	Yes
	Tpx2	TPX2, microtubule-associated [Source:MGI Symbol;Acc:MGI:1919369]	19335	-0.326	-0.0703	Yes
	Aurkb	aurora kinase B [Source:MGI Symbol;Acc:MGI:107168]	19337	-0.341	-0.0652	Yes
	Birc5	baculoviral IAP repeat-containing 5 [Source:MGI Symbol;Acc:MGI:1203517]	19338	-0.342	-0.0599	Yes
	Nusap1	nucleolar and spindle associated protein 1 [Source:MGI Symbol;Acc:MGI:2675669]	19348	-0.362	-0.0552	Yes
	Kif4	kinesin family member 4 [Source:MGI Symbol;Acc:MGI:108389]	19350	-0.363	-0.0501	Yes
	Hmmr	hyaluronan mediated motility receptor (RHAMM) [Source:MGI Symbol;Acc:MGI:104667]	19353	-0.380	-0.0449	Yes
	Nek2	NIMA (never in mitosis gene a)-related expressed kinase 2 [Source:MGI Symbol;Acc:MGI:109359]	19360	-0.391	-0.0401	Yes
	Espl1	extra spindle pole bodies 1, separase [Source:MGI Symbol;Acc:MGI:2146156]	19362	-0.392	-0.0349	Yes
	Bub1	BUB1, mitotic checkpoint serine/threonine kinase [Source:MGI Symbol;Acc:MGI:1100510]	19365	-0.396	-0.0298	Yes
	Cenpe	centromere protein E [Source:MGI Symbol;Acc:MGI:1098230]	19366	-0.399	-0.0246	Yes
	Kif11	kinesin family member 11 [Source:MGI Symbol;Acc:MGI:1098231]	19368	-0.405	-0.0194	Yes
	Prc1	protein regulator of cytokinesis 1 [Source:MGI Symbol;Acc:MGI:1858961]	19371	-0.417	-0.0143	Yes
	Kif2c	kinesin family member 2C [Source:MGI Symbol;Acc:MGI:1921054]	19377	-0.447	-0.0094	Yes
	Cenpf	centromere protein F [Source:MGI Symbol;Acc:MGI:1313302]	19393	-0.546	-0.0049	Yes
	Ube2c	ubiquitin-conjugating enzyme E2C [Source:MGI Symbol;Acc:MGI:1915862]	19394	-0.551	0.0003	Yes

## Sheet: Table S1_G2M
	Supplementary Table 1. List of differentially expressed genes between batch 1 and combined batches 2 and 3 that associated to “TNF-alpha Signaling via NF-kB” and "G2M Checkpoint" pathways.
	Genes associated to G2M-Checkpoint pathway
	Symbol	Title	Rank In Gene List	Rank Metric Score	Running Es	Core Enrichment
	Rpa2	replication protein A2 [Source:MGI Symbol;Acc:MGI:1339939]	13955	-0.008	-0.4373	Yes
	Hspa8	heat shock protein 8 [Source:MGI Symbol;Acc:MGI:105384]	13986	-0.009	-0.4336	Yes
	Dtymk	deoxythymidylate kinase [Source:MGI Symbol;Acc:MGI:108396]	14122	-0.010	-0.4354	Yes
	Sqle	squalene epoxidase [Source:MGI Symbol;Acc:MGI:109296]	14172	-0.010	-0.4328	Yes
	Mcm5	minichromosome maintenance complex component 5 [Source:MGI Symbol;Acc:MGI:103197]	14213	-0.011	-0.4296	Yes
	Stmn1	stathmin 1 [Source:MGI Symbol;Acc:MGI:96739]	14407	-0.012	-0.4345	Yes
	Dmd	dystrophin, muscular dystrophy [Source:MGI Symbol;Acc:MGI:94909]	14430	-0.012	-0.4304	Yes
	Prmt5	protein arginine N-methyltransferase 5 [Source:MGI Symbol;Acc:MGI:1351645]	14455	-0.013	-0.4265	Yes
	Bcl3	B cell leukemia/lymphoma 3 [Source:MGI Symbol;Acc:MGI:88140]	14478	-0.013	-0.4224	Yes
	Nasp	nuclear autoantigenic sperm protein (histone-binding) [Source:MGI Symbol;Acc:MGI:1355328]	14483	-0.013	-0.4174	Yes
	Ss18	SS18, nBAF chromatin remodeling complex subunit [Source:MGI Symbol;Acc:MGI:107708]	14613	-0.014	-0.4189	Yes
	Mcm3	minichromosome maintenance complex component 3 [Source:MGI Symbol;Acc:MGI:101845]	14658	-0.014	-0.4160	Yes
	Orc6	origin recognition complex, subunit 6 [Source:MGI Symbol;Acc:MGI:1929285]	14670	-0.015	-0.4113	Yes
	Sfpq	splicing factor proline/glutamine rich (polypyrimidine tract binding protein associated) [Source:MGI Symbol;Acc:MGI:1918764]	14748	-0.015	-0.4102	Yes
	Mybl2	myeloblastosis oncogene-like 2 [Source:MGI Symbol;Acc:MGI:101785]	14763	-0.015	-0.4057	Yes
	Orc5	origin recognition complex, subunit 5 [Source:MGI Symbol;Acc:MGI:1347044]	14877	-0.016	-0.4063	Yes
	Wrn	Werner syndrome RecQ like helicase [Source:MGI Symbol;Acc:MGI:109635]	15112	-0.019	-0.4133	Yes
	Pttg1	pituitary tumor-transforming gene 1 [Source:MGI Symbol;Acc:MGI:1353578]	15118	-0.019	-0.4084	Yes
	Ythdc1	YTH domain containing 1 [Source:MGI Symbol;Acc:MGI:2443713]	15141	-0.019	-0.4043	Yes
	Smad3	SMAD family member 3 [Source:MGI Symbol;Acc:MGI:1201674]	15158	-0.019	-0.3999	Yes
	Mapk14	mitogen-activated protein kinase 14 [Source:MGI Symbol;Acc:MGI:1346865]	15171	-0.019	-0.3953	Yes
	Amd1	S-adenosylmethionine decarboxylase 1 [Source:MGI Symbol;Acc:MGI:88004]	15208	-0.020	-0.3920	Yes
	Map3k20	mitogen-activated protein kinase kinase kinase 20 [Source:MGI Symbol;Acc:MGI:2443258]	15229	-0.020	-0.3878	Yes
	Bub3	BUB3 mitotic checkpoint protein [Source:MGI Symbol;Acc:MGI:1343463]	15236	-0.020	-0.3830	Yes
	Hnrnpd	heterogeneous nuclear ribonucleoprotein D [Source:MGI Symbol;Acc:MGI:101947]	15262	-0.020	-0.3790	Yes
	Kpnb1	karyopherin (importin) beta 1 [Source:MGI Symbol;Acc:MGI:107532]	15335	-0.021	-0.3776	Yes
	Ube2s	ubiquitin-conjugating enzyme E2S [Source:MGI Symbol;Acc:MGI:1925141]	15406	-0.021	-0.3760	Yes
	Cks1b	CDC28 protein kinase 1b [Source:MGI Symbol;Acc:MGI:1889208]	15646	-0.024	-0.3833	Yes
	Srsf1	serine and arginine-rich splicing factor 1 [Source:MGI Symbol;Acc:MGI:98283]	15693	-0.024	-0.3804	Yes
	E2f4	E2F transcription factor 4 [Source:MGI Symbol;Acc:MGI:103012]	15797	-0.025	-0.3806	Yes
	Ddx39a	DEAD box helicase 39a [Source:MGI Symbol;Acc:MGI:1915528]	15805	-0.026	-0.3758	Yes
	Traip	TRAF-interacting protein [Source:MGI Symbol;Acc:MGI:1096377]	15855	-0.026	-0.3731	Yes
	Lbr	lamin B receptor [Source:MGI Symbol;Acc:MGI:2138281]	15974	-0.028	-0.3740	Yes
	H2az2	H2A.Z histone variant 2 [Source:MGI Symbol;Acc:MGI:1924855]	16118	-0.029	-0.3763	Yes
	Polq	polymerase (DNA directed), theta [Source:MGI Symbol;Acc:MGI:2155399]	16133	-0.030	-0.3718	Yes
	Dkc1	dyskeratosis congenita 1, dyskerin [Source:MGI Symbol;Acc:MGI:1861727]	16161	-0.030	-0.3680	Yes
	Arid4a	AT rich interactive domain 4A (RBP1-like) [Source:MGI Symbol;Acc:MGI:2444354]	16191	-0.030	-0.3643	Yes
	Rps6ka5	ribosomal protein S6 kinase, polypeptide 5 [Source:MGI Symbol;Acc:MGI:1920336]	16291	-0.032	-0.3642	Yes
	Cdc7	cell division cycle 7 (S. cerevisiae) [Source:MGI Symbol;Acc:MGI:1309511]	16425	-0.034	-0.3659	Yes
	Slc7a1	solute carrier family 7 (cationic amino acid transporter, y+ system), member 1 [Source:MGI Symbol;Acc:MGI:88117]	16570	-0.036	-0.3682	Yes
	Pola2	polymerase (DNA directed), alpha 2 [Source:MGI Symbol;Acc:MGI:99690]	16667	-0.038	-0.3680	Yes
	Prpf4b	pre-mRNA processing factor 4B [Source:MGI Symbol;Acc:MGI:109584]	16685	-0.038	-0.3637	Yes
	H2az1	H2A.Z variant histone 1 [Source:MGI Symbol;Acc:MGI:1888388]	16751	-0.039	-0.3619	Yes
	Abl1	c-abl oncogene 1, non-receptor tyrosine kinase [Source:MGI Symbol;Acc:MGI:87859]	16784	-0.040	-0.3583	Yes
	Pafah1b1	platelet-activating factor acetylhydrolase, isoform 1b, subunit 1 [Source:MGI Symbol;Acc:MGI:109520]	16864	-0.041	-0.3572	Yes
	Lmnb1	lamin B1 [Source:MGI Symbol;Acc:MGI:96795]	16881	-0.041	-0.3529	Yes
	Jpt1	Jupiter microtubule associated homolog 1 [Source:MGI Symbol;Acc:MGI:1096361]	16889	-0.041	-0.3480	Yes
	Gspt1	G1 to S phase transition 1 [Source:MGI Symbol;Acc:MGI:1316728]	16916	-0.042	-0.3442	Yes
	Odf2	outer dense fiber of sperm tails 2 [Source:MGI Symbol;Acc:MGI:1098824]	16946	-0.042	-0.3405	Yes
	Foxn3	forkhead box N3 [Source:MGI Symbol;Acc:MGI:1918625]	17032	-0.044	-0.3397	Yes
	Troap	trophinin associated protein [Source:MGI Symbol;Acc:MGI:1925983]	17043	-0.044	-0.3350	Yes
	Hus1	HUS1 checkpoint clamp component [Source:MGI Symbol;Acc:MGI:1277962]	17055	-0.044	-0.3304	Yes
	Ctcf	CCCTC-binding factor [Source:MGI Symbol;Acc:MGI:109447]	17061	-0.044	-0.3254	Yes
	Numa1	nuclear mitotic apparatus protein 1 [Source:MGI Symbol;Acc:MGI:2443665]	17084	-0.045	-0.3214	Yes
	Cdc27	cell division cycle 27 [Source:MGI Symbol;Acc:MGI:102685]	17091	-0.045	-0.3165	Yes
	Top1	topoisomerase (DNA) I [Source:MGI Symbol;Acc:MGI:98788]	17280	-0.049	-0.3210	Yes
	Prim2	DNA primase, p58 subunit [Source:MGI Symbol;Acc:MGI:97758]	17296	-0.049	-0.3166	Yes
	Pml	promyelocytic leukemia [Source:MGI Symbol;Acc:MGI:104662]	17351	-0.050	-0.3142	Yes
	Pds5b	PDS5 cohesin associated factor B [Source:MGI Symbol;Acc:MGI:2140945]	17381	-0.051	-0.3105	Yes
	Kif5b	kinesin family member 5B [Source:MGI Symbol;Acc:MGI:1098268]	17392	-0.051	-0.3058	Yes
	Nup50	nucleoporin 50 [Source:MGI Symbol;Acc:MGI:1351502]	17422	-0.051	-0.3021	Yes
	Xpo1	exportin 1 [Source:MGI Symbol;Acc:MGI:2144013]	17471	-0.052	-0.2994	Yes
	Notch2	notch 2 [Source:MGI Symbol;Acc:MGI:97364]	17498	-0.053	-0.2956	Yes
	Atrx	ATRX, chromatin remodeler [Source:MGI Symbol;Acc:MGI:103067]	17617	-0.055	-0.2965	Yes
	Nsd2	nuclear receptor binding SET domain protein 2 [Source:MGI Symbol;Acc:MGI:1276574]	17662	-0.056	-0.2936	Yes
	Rad21	RAD21 cohesin complex component [Source:MGI Symbol;Acc:MGI:108016]	17664	-0.056	-0.2884	Yes
	Tle3	transducin-like enhancer of split 3 [Source:MGI Symbol;Acc:MGI:104634]	17698	-0.057	-0.2849	Yes
	Ezh2	enhancer of zeste 2 polycomb repressive complex 2 subunit [Source:MGI Symbol;Acc:MGI:107940]	17715	-0.057	-0.2806	Yes
	Nup98	nucleoporin 98 [Source:MGI Symbol;Acc:MGI:109404]	17718	-0.057	-0.2755	Yes
	Stag1	stromal antigen 1 [Source:MGI Symbol;Acc:MGI:1098658]	17724	-0.058	-0.2705	Yes
	Tent4a	terminal nucleotidyltransferase 4A [Source:MGI Symbol;Acc:MGI:2682295]	17757	-0.058	-0.2670	Yes
	Cdc25a	cell division cycle 25A [Source:MGI Symbol;Acc:MGI:103198]	17764	-0.058	-0.2621	Yes
	Smc1a	structural maintenance of chromosomes 1A [Source:MGI Symbol;Acc:MGI:1344345]	17782	-0.059	-0.2577	Yes
	Rbl1	RB transcriptional corepressor like 1 [Source:MGI Symbol;Acc:MGI:103300]	17846	-0.061	-0.2558	Yes
	Lig3	ligase III, DNA, ATP-dependent [Source:MGI Symbol;Acc:MGI:109152]	17896	-0.063	-0.2532	Yes
	Tmpo	thymopoietin [Source:MGI Symbol;Acc:MGI:106920]	17920	-0.063	-0.2491	Yes
	E2f3	E2F transcription factor 3 [Source:MGI Symbol;Acc:MGI:1096340]	18003	-0.066	-0.2482	Yes
	Slc38a1	solute carrier family 38, member 1 [Source:MGI Symbol;Acc:MGI:2145895]	18027	-0.067	-0.2442	Yes
	Rad54l	RAD54 like (S. cerevisiae) [Source:MGI Symbol;Acc:MGI:894697]	18044	-0.067	-0.2398	Yes
	Suv39h1	suppressor of variegation 3-9 1 [Source:MGI Symbol;Acc:MGI:1099440]	18075	-0.068	-0.2362	Yes
	Mtf2	metal response element binding transcription factor 2 [Source:MGI Symbol;Acc:MGI:105050]	18113	-0.070	-0.2329	Yes
	Egf	epidermal growth factor [Source:MGI Symbol;Acc:MGI:95290]	18262	-0.075	-0.2354	Yes
	Pura	purine rich element binding protein A [Source:MGI Symbol;Acc:MGI:103079]	18265	-0.075	-0.2303	Yes
	Rasal2	RAS protein activator like 2 [Source:MGI Symbol;Acc:MGI:2443881]	18307	-0.077	-0.2272	Yes
	Mad2l1	MAD2 mitotic arrest deficient-like 1 [Source:MGI Symbol;Acc:MGI:1860374]	18326	-0.078	-0.2229	Yes
	Pole	polymerase (DNA directed), epsilon [Source:MGI Symbol;Acc:MGI:1196391]	18338	-0.079	-0.2183	Yes
	Ccnt1	cyclin T1 [Source:MGI Symbol;Acc:MGI:1328363]	18366	-0.080	-0.2145	Yes
	Smarcc1	SWI/SNF related, matrix associated, actin dependent regulator of chromatin, subfamily c, member 1 [Source:MGI Symbol;Acc:MGI:1203524]	18489	-0.086	-0.2156	Yes
	Cdkn2c	cyclin dependent kinase inhibitor 2C [Source:MGI Symbol;Acc:MGI:105388]	18503	-0.086	-0.2111	Yes
	Cdc25b	cell division cycle 25B [Source:MGI Symbol;Acc:MGI:99701]	18520	-0.088	-0.2067	Yes
	Brca2	breast cancer 2, early onset [Source:MGI Symbol;Acc:MGI:109337]	18576	-0.091	-0.2044	Yes
	Exo1	exonuclease 1 [Source:MGI Symbol;Acc:MGI:1349427]	18703	-0.101	-0.2057	Yes
	Hira	histone cell cycle regulator [Source:MGI Symbol;Acc:MGI:99430]	18706	-0.101	-0.2006	Yes
	Dbf4	DBF4 zinc finger [Source:MGI Symbol;Acc:MGI:1351328]	18734	-0.103	-0.1968	Yes
	Cks2	CDC28 protein kinase regulatory subunit 2 [Source:MGI Symbol;Acc:MGI:1913447]	18805	-0.109	-0.1953	Yes
	Cdc45	cell division cycle 45 [Source:MGI Symbol;Acc:MGI:1338073]	18964	-0.128	-0.1983	Yes
	Smc2	structural maintenance of chromosomes 2 [Source:MGI Symbol;Acc:MGI:106067]	18993	-0.132	-0.1945	Yes
	Smc4	structural maintenance of chromosomes 4 [Source:MGI Symbol;Acc:MGI:1917349]	19004	-0.134	-0.1899	Yes
	Pbk	PDZ binding kinase [Source:MGI Symbol;Acc:MGI:1289156]	19076	-0.151	-0.1883	Yes
	H2ax	H2A.X variant histone [Source:MGI Symbol;Acc:MGI:102688]	19094	-0.157	-0.1840	Yes
	Cdc20	cell division cycle 20 [Source:MGI Symbol;Acc:MGI:1859866]	19126	-0.168	-0.1804	Yes
	Plk4	polo like kinase 4 [Source:MGI Symbol;Acc:MGI:101783]	19158	-0.181	-0.1768	Yes
	Ndc80	NDC80 kinetochore complex component [Source:MGI Symbol;Acc:MGI:1914302]	19171	-0.185	-0.1722	Yes
	Tacc3	transforming, acidic coiled-coil containing protein 3 [Source:MGI Symbol;Acc:MGI:1341163]	19182	-0.192	-0.1676	Yes
	Cenpa	centromere protein A [Source:MGI Symbol;Acc:MGI:88375]	19191	-0.195	-0.1628	Yes
	Kif22	kinesin family member 22 [Source:MGI Symbol;Acc:MGI:109233]	19200	-0.199	-0.1580	Yes
	Incenp	inner centromere protein [Source:MGI Symbol;Acc:MGI:1313288]	19208	-0.204	-0.1531	Yes
	Stil	Scl/Tal1 interrupting locus [Source:MGI Symbol;Acc:MGI:107477]	19226	-0.214	-0.1488	Yes
	Kif23	kinesin family member 23 [Source:MGI Symbol;Acc:MGI:1919069]	19233	-0.217	-0.1439	Yes
	Knl1	kinetochore scaffold 1 [Source:MGI Symbol;Acc:MGI:1923714]	19251	-0.237	-0.1396	Yes
	Racgap1	Rac GTPase-activating protein 1 [Source:MGI Symbol;Acc:MGI:1349423]	19254	-0.239	-0.1345	Yes
	Top2a	topoisomerase (DNA) II alpha [Source:MGI Symbol;Acc:MGI:98790]	19261	-0.245	-0.1296	Yes
	Fbxo5	F-box protein 5 [Source:MGI Symbol;Acc:MGI:1914391]	19266	-0.246	-0.1246	Yes
	Cdk1	cyclin-dependent kinase 1 [Source:MGI Symbol;Acc:MGI:88351]	19271	-0.251	-0.1196	Yes
	Ccnf	cyclin F [Source:MGI Symbol;Acc:MGI:102551]	19294	-0.274	-0.1155	Yes
	Ccnb2	cyclin B2 [Source:MGI Symbol;Acc:MGI:88311]	19295	-0.275	-0.1103	Yes
	Ttk	Ttk protein kinase [Source:MGI Symbol;Acc:MGI:1194921]	19309	-0.295	-0.1058	Yes
	Aurka	aurora kinase A [Source:MGI Symbol;Acc:MGI:894678]	19315	-0.303	-0.1008	Yes
	Kif20b	kinesin family member 20B [Source:MGI Symbol;Acc:MGI:2444576]	19316	-0.304	-0.0956	Yes
	Cdkn3	cyclin-dependent kinase inhibitor 3 [Source:MGI Symbol;Acc:MGI:1919641]	19321	-0.314	-0.0906	Yes
	Mki67	antigen identified by monoclonal antibody Ki 67 [Source:MGI Symbol;Acc:MGI:106035]	19330	-0.320	-0.0858	Yes
	Plk1	polo like kinase 1 [Source:MGI Symbol;Acc:MGI:97621]	19331	-0.321	-0.0806	Yes
	Ccna2	cyclin A2 [Source:MGI Symbol;Acc:MGI:108069]	19332	-0.322	-0.0754	Yes
	Tpx2	TPX2, microtubule-associated [Source:MGI Symbol;Acc:MGI:1919369]	19335	-0.326	-0.0703	Yes
	Aurkb	aurora kinase B [Source:MGI Symbol;Acc:MGI:107168]	19337	-0.341	-0.0652	Yes
	Birc5	baculoviral IAP repeat-containing 5 [Source:MGI Symbol;Acc:MGI:1203517]	19338	-0.342	-0.0599	Yes
	Nusap1	nucleolar and spindle associated protein 1 [Source:MGI Symbol;Acc:MGI:2675669]	19348	-0.362	-0.0552	Yes
	Kif4	kinesin family member 4 [Source:MGI Symbol;Acc:MGI:108389]	19350	-0.363	-0.0501	Yes
	Hmmr	hyaluronan mediated motility receptor (RHAMM) [Source:MGI Symbol;Acc:MGI:104667]	19353	-0.380	-0.0449	Yes
	Nek2	NIMA (never in mitosis gene a)-related expressed kinase 2 [Source:MGI Symbol;Acc:MGI:109359]	19360	-0.391	-0.0401	Yes
	Espl1	extra spindle pole bodies 1, separase [Source:MGI Symbol;Acc:MGI:2146156]	19362	-0.392	-0.0349	Yes
	Bub1	BUB1, mitotic checkpoint serine/threonine kinase [Source:MGI Symbol;Acc:MGI:1100510]	19365	-0.396	-0.0298	Yes
	Cenpe	centromere protein E [Source:MGI Symbol;Acc:MGI:1098230]	19366	-0.399	-0.0246	Yes
	Kif11	kinesin family member 11 [Source:MGI Symbol;Acc:MGI:1098231]	19368	-0.405	-0.0194	Yes
	Prc1	protein regulator of cytokinesis 1 [Source:MGI Symbol;Acc:MGI:1858961]	19371	-0.417	-0.0143	Yes
	Kif2c	kinesin family member 2C [Source:MGI Symbol;Acc:MGI:1921054]	19377	-0.447	-0.0094	Yes
	Cenpf	centromere protein F [Source:MGI Symbol;Acc:MGI:1313302]	19393	-0.546	-0.0049	Yes
	Ube2c	ubiquitin-conjugating enzyme E2C [Source:MGI Symbol;Acc:MGI:1915862]	19394	-0.551	0.0003	Yes
