# Supplementary material for: Implications of stress-induced gene expression for hematopoietic stem cell aging studies
Source: Nat Aging. 2024 Jan 16;4(2):177–84. doi: 10.1038/s43587-023-00558-z (PMC10878961; doi:10.1038/s43587-023-00558-z)
Supplement: Supplementary file 3 — Detailed statistical information related to Fig. 1b,c,f and Extended Data Fig. 3b. Data were derived from the GSEA with FDR correction for multiple hypotheses testing. For the Enrichr analysis, a one-sided Fisher’s exact test with Benjamini–Hochberg correction was applied (computed using the Enrichr software). [file 43587_2023_558_MOESM3_ESM.xlsx]

## Sheet: Table S2_related to Fig. 1b
	Supplementary Table 2. Batch comparison: GSEA using MSigDB Hallmark 2020 pathways. Related to Fig. 1b
	Associated with batch 1
	Gene set	NES	NOM p-val	FDR q-val
	HALLMARK_TNFA Signaling via NFKB	4.22	0	0
	HALLMARK_Oxidative Phosphorylation	2.96	0	0
	HALLMARK_KRAS Signaling Dn	2.92	0	0
	HALLMARK_Inflammatory Response	2.4	0	0.004
	HALLMARK_Myogenesis	2.09	0.002	0.019
	HALLMARK_Hypoxia	1.98	0.004	0.029
	Associated with batches 2 and 3
	Gene set	NES	NOM p-val	FDR q-val
	HALLMARK_G2M Checkpoint	-6.96	0	0
	HALLMARK_E2F Targets	-6.56	0	0
	HALLMARK_Mitotic Spindle	-6.37	0	0
	HALLMARK_Myc Targets V1	-4.57	0	0
	HALLMARK_UV Response Dn	-3.78	0	0
	HALLMARK_DNA Repair	-2.64	0	0
	HALLMARK_mTORC1 Signaling	-2.49	0.002	0.001
	HALLMARK_Heme Metabolism	-2.41	0.002	0.001
	HALLMARK_Protein Secretion	-2.2	0	0.003
	HALLMARK_Interferon Alpha Response	-2.17	0.002	0.004

## Sheet: Table S2_related to Fig. 1c
	Supplementary Table 2. MSigDB Hallmark 2020 pathway analysis of leading-edge genes extracted from the “TNF-alpha Signaling via NF-kB”- and “G2M Checkpoint”-associated gene sets. Related to Fig. 1c.
	Associated with leading-edge genes extracted from the TNF-alpha Signaling via NF-kB-related gene set
	Term	P-value	Adjusted P-value	Combined Score	Log10 Combined Score
	Hypoxia	1.67947e-21	3.10703e-20	1680.14	3.22535
	Apoptosis	5.60931e-17	5.18861e-16	1206.8	3.08163
	p53 Pathway	5.44197e-17	5.18861e-16	1036.72	3.01566
	Inflammatory Response	1.47917e-15	1.09458e-14	867.394	2.93822
	KRAS Signaling Up	3.69164e-14	2.27651e-13	717.92	2.85608
	Epithelial Mesenchymal Transition	8.42537e-13	4.45341e-12	586.823	2.76851
	UV Response Up	5.64071e-10	2.31896e-09	418.426	2.62162
	IL-2/STAT5 Signaling	3.11917e-10	1.44262e-09	377.213	2.57659
	IL-6/JAK/STAT3 Signaling	1.13695e-06	3.50561e-06	279.39	2.44621
	Estrogen Response Late	8.39401e-08	3.10578e-07	219.54	2.34151
	Interferon Gamma Response	1.11955e-06	3.50561e-06	160.924	2.20662
	Estrogen Response Early	1.30487e-05	3.71385e-05	113.349	2.05442
	TGF-beta Signaling	0.00122668	0.00266982	104.474	2.01901
	Interferon Alpha Response	0.000563453	0.00138985	86.2245	1.93563
	Complement	0.000130996	0.000346203	75.7625	1.87945
	Allograft Rejection	0.00111177	0.00257098	47.13	1.6733
	Unfolded Protein Response	0.00982643	0.0181789	33.3035	1.52249
	Myogenesis	0.00778167	0.0151538	26.4173	1.42189
	mTORC1 Signaling	0.00778167	0.0151538	26.4173	1.42189
	Coagulation	0.016785	0.0295735	23.9629	1.37954
	UV Response Dn	0.0187754	0.0315768	22.3074	1.34845
	Associated with leading-edge genes extracted from the G2M Checkpoint-related gene set
	Term	P-value	Adjusted P-value	Combined Score	Log10 Combined Score
	E2F Targets	2.51129e-79	3.8925e-78	17562.1	4.24458
	Mitotic Spindle	1.05865e-39	1.09394e-38	3662.8	3.56381
	Myc Targets V1	1.33605e-09	1.03544e-08	223.589	2.34945
	Spermatogenesis	3.33332e-08	2.06666e-07	212.379	2.32711
	UV Response Dn	6.39944e-05	0.000330638	74.2938	1.87095
	mTORC1 Signaling	0.000483615	0.00214172	41.5735	1.61882
	Myc Targets V2	0.00751981	0.0242576	39.1355	1.59257
	Glycolysis	0.00267509	0.010366	27.2982	1.43613
	Unfolded Protein Response	0.00782502	0.0242576	26.2387	1.41894

## Sheet: Table S2_related to Fig. 1f
	Supplementary Table 2. GSEA results for the IER, age-induced, age-repressed and cell cycle-related genes in young and aged cHSCs from the indicated datasets. Related to Fig. 1f.
	Dataset	IER Signature			Aging Signature			Young Signature			Cell Cycle Signature
		NES	NOM p-val	FDR q-val	NES	NOM p-val	FDR q-val	NES	NOM p-val	FDR q-val	NES	NOM p-val	FDR q-val
	Yamashita et al. 2019	-6.58391	0	0	-12.89	0	0	5.10712	0	0	5.53703	0	0
	Bersenev et al. 2012	-4.78791	0	0	-13.2716	0	0	5.6612	0	0	2.47268	0	0
	Kim et al. 2022	-4.74014	0	0	-12.0433	0	0	5.9024	0	0	6.35294	0	0
	Chambers et al. 2007	-4.63218	0	0	-7.91206	0	0	3.83748	0	0	-0.906573	0.573	0.56
	Young et al. 2021	-4.52388	0	0	-10.4041	0	0	3.52408	0	0	3.26567	0	0
	Norddahl et al. 2011	-4.25344	0	0	-13.0947	0	0	6.33554	0	0	5.83205	0	0
	Wahlestedt et al. 2013	-3.6127	0	0	-13.5371	0	0	6.53672	0	0	5.10776	0	0
	Maryanovich et al. 2018	-1.3925	0.122	0.114	-11.3961	0	0	5.00042	0	0	1.54215	0.057	0.055
	Sun et al. 2021	-1.30558	0.173	0.167	-12.2625	0	0	4.43748	0	0	5.17632	0	0
	Renders et al. 2021	-0.696681	0.868	0.856	-10.4851	0	0	3.39051	0	0	6.49755	0	0
	Flach et al. 2014	2.19296	0.002	0.001	-6.81315	0	0	5.61482	0	0	4.62534	0	0
	Sun et al. 2014	3.72951	0	0	-11.5967	0	0	6.24942	0	0	5.84463	0	0
	Mansell et al. 2021	6.25019	0	0	-8.12344	0	0	4.6945	0	0	3.70753	0	0

## Sheet: Table S2_related to ED Fig. 3b
	Supplementary Table 2. MSigDB Hallmark 2020 pathways associated with genes induced and repressed in HSPCs incubated at 37ºC ± TP compared to cells kept on ice. Related to Extended Data Figure 3b.
	Pathways associated with genes upregulated at 37ºC vs. ice (Adj P-value <0.05)					Pathways associated with genes downregulated at 37ºC vs. ice (Adj P-value <0.05)					Pathways associated with genes downregulated at 37ºC, TP vs. ice (Adj P-value <0.05)
	Term	P-value	Adjusted P-value	Combined Score		Term	P-value	Adjusted P-value	Combined Score		Term	P-value	Adjusted P-value	Combined Score
	TNF-alpha Signaling via NF-kB	4.35981e-44	1.96192e-42	3589.54		G2-M Checkpoint	1.84496e-18	4.42789e-17	1227.48		G2-M Checkpoint	2.31538e-12	8.10383e-11	341.908
	TGF-beta Signaling	1.78107e-12	4.00741e-11	800.337		E2F Targets	8.42537e-13	1.01104e-11	586.823		TNF-alpha Signaling via NF-kB	3.71121e-08	6.49462e-07	155.598
	Hypoxia	4.08236e-12	6.12355e-11	289.901		Mitotic Spindle	1.65017e-11	1.32014e-10	476.395		IL-2/STAT5 Signaling	0.000131434	0.00119047	51.8229
	p53 Pathway	4.37282e-09	4.91942e-08	169.298		Spermatogenesis	0.00192477	0.0115486	51.0634		E2F Targets	0.000136054	0.00119047	51.3511
	Apoptosis	2.87202e-08	2.58482e-07	161.815		IL-2/STAT5 Signaling	0.00764827	0.0311267	26.6487		Mitotic Spindle	0.00077108	0.00463232	35.9237
	G2-M Checkpoint	3.8403e-08	2.88022e-07	137.886		mTORC1 Signaling	0.00778167	0.0311267	26.4173		mTORC1 Signaling	0.000794112	0.00463232	35.589
	mTORC1 Signaling	3.10145e-07	1.99379e-06	110.455							Myc Targets V2	0.000941618	0.00470809	69.9831
	Unfolded Protein Response	9.29709e-07	5.22961e-06	136.959							Hypoxia	0.00403541	0.014124	23.2725
	UV Response Up	1.90007e-06	9.50035e-06	101.793							Interferon Gamma Response	0.00403541	0.014124	23.2725
	Inflammatory Response	2.29081e-06	1.03087e-05	86.7618							Inflammatory Response	0.00403541	0.014124	23.2725
	E2F Targets	1.53775e-05	5.76657e-05	66.5634							Unfolded Protein Response	0.0104133	0.0331333	22.6495
	Glycolysis	1.53775e-05	5.76657e-05	66.5634							Estrogen Response Late	0.0175551	0.0409619	14.0501
	UV Response Dn	5.29309e-05	0.000183222	65.517							Glycolysis	0.0175551	0.0409619	14.0501
	Mitotic Spindle	8.96175e-05	0.000261888	50.0879							Allograft Rejection	0.0175551	0.0409619	14.0501
	IL-2/STAT5 Signaling	8.96175e-05	0.000261888	50.0879							KRAS Signaling Up	0.0175551	0.0409619	14.0501
	Epithelial Mesenchymal Transition	9.31157e-05	0.000261888	49.6184
	IL-6/JAK/STAT3 Signaling	0.000143399	0.000379585	73.5143
	Androgen Response	0.0003071	0.00076775	57.8582
	Interferon Gamma Response	0.000504158	0.00119406	35.6831
	Estrogen Response Early	0.00241497	0.00517493	24.5102
	KRAS Signaling Up	0.00241497	0.00517493	24.5102
	PI3K/AKT/mTOR Signaling	0.0027384	0.00560127	32.8655
	Angiogenesis	0.00424421	0.00830389	54.8855
	Complement	0.010103	0.0189431	15.8454
