# Supplementary material for: Implications of stress-induced gene expression for hematopoietic stem cell aging studies
Source: Nat Aging. 2024 Jan 16;4(2):177–84. doi: 10.1038/s43587-023-00558-z (PMC10878961; doi:10.1038/s43587-023-00558-z)
Supplement: Supplementary file 4 — Summary of the experimental procedures in the indicated transcriptome profiling studies on murine HSCs aging (Fig. 1f). [file 43587_2023_558_MOESM4_ESM.xlsx]

## Sheet: Table S3
	Supplementary Table 3. Summary of experimental procedures in the indicated transcriptome profiling studies on murine HSCs.
	Dataset		Biological variables			Technical variables
	Study	GEO accession	Age	Biological sex	Genetics	Biological replicates	Batches	Cell isolation protocol	Immunophenotype	Cell number	RNA isolation protocol	Library preparation and gene expression analysis
	Norddahl et al. 2011	GSE27686	Young: 2-3 months Aged: 24 months	Females	C57BL/6	Young: 3 (3-6 pooled mice/replicate) Aged: 3 (1-5 pooled mice/replicate)	3 (1 biological replicate/batch)	Lineage depletion followed by cell sorting into lysis/storage buffer	Lin-Sca-1+c-Kit+CD48-CD150+	4000-7000	RNeasy-micro mRNA purification kit (QIAGEN)	Affymetrix Mouse Genome 430 2.0 Array
	Wahlestedt et al. 2013	GSE44923	Young: 3-4 months Aged: 21-24 months	Males	C57BL/6	Young: 3 (3-6 pooled mice/replicate) Aged: 3 (1-3 pooled mice/replicate)	3 (1 biological replicate/batch)	Lineage depletion followed by cell sorting into lysis/storage buffer	Lin-Sca-1+c-Kit+CD48-CD150+	10000	RNeasy-micro mRNA purification kit (QIAGEN)	Affymetrix Mouse Genome 430 2.0 Array
	Chambers et al. 2007	GSE6503	Young: 2 months Aged: 21 months	Males	C57BL/6	Young: 2 (2-5 pooled mice/replicate) Aged: 2 (2-5 pooled mice/replicate)	ns	Hoechst 33342 staining (90 min, 37°C) followed by Sca-1-enrichment and cell sorting	Hoechst-33342lo Lin-Sca-1+c-Kit+ (Side population phenotype)	25000-50000	RNAqeuous kit (Ambion) DNAse I digestion followed by precipitated with phenol/chloroform	Affymetrix MOE430a Microarray
	Bersenev et al. 2012	GSE39553	Young: 2 months Aged: 20 months	ns	C57BL/6	Young: 3 (ns on pooling) Aged: 4 (ns on pooling)	ns	Dynabeads enrichment followed by 2x cell sorting	Lin-Sca-1+c-Kit+CD48-CD150+	ns	miRNeasy kit (QIAGEN)	Affymetrix Mouse Gene 1.0 ST Array
	Flach et al. 2014	GSE48893	Young: 1.5-3 months Aged: 22-30 months	Males	C57BL/6	Young: 5 (ns on pooling) Aged: 3 (ns on pooling)	ns	c-Kit-enrichment followed by 2x cell sorting	Lin-c-Kit+Sca-1+Flk2-CD48-CD150+	10000-20000	Arcturus PicoPure (Applied Biosystems) with RNase-free DNase (Qiagen)	Affymetrix Mouse Gene 1.0 ST Array
	Sun et al. 2014	GSE47817	Young: 4 months Aged: 24 months	Males	C57BL/6	Young: 2 (pooled mice/replicate) Aged: 2 (pooled mice/replicate)	ns; Technical duplicates: libraries sequenced twice	Hoechst 33342 staining (90 min, 37°C) followed by c-Kit-enrichment and cell sorting	Hoechst-33342lo Lin-Sca-1+c-Kit+CD150+ (Side population)	70000	RNeasy Micro Kit (QIAGEN)	TruSeq RNA Sample Prep Kit; Paired-end Illumina sequencing (HiSeq); Libraries sequenced in technical duplicates
	Yamashita et al. 2019	GSE127522	Young: 2-3 months Aged: 24-27 months	Males	C57BL/6N	Young: 3 (ns on pooling) Aged: 3 (ns on pooling)	ns	c-Kit-enrichment followed by cell sorting	Lin-Sca-1+c-Kit+Flk2-CD48-CD150+	10000	RNeasy Plus Micro Kit (QIAGEN)	LTP Library Preparation Kit (Kapa Biosystems); Single-end Illumina sequencing (HiSeq 3000)
	Renders et al. 2021	GSE128050	Young: 4-5 months Aged: 20-24 months	ns	C57BL/6J	Young: 5 (ns on pooling) Aged: 7 (ns on pooling)	ns	Dynabeads enrichment (Untouched Mouse CD4 Cells Kit (Invitrogen)) followed by cell sorting into lysis/storage buffer	Lin-Sca-1+c-Kit+CD48-CD150+	15000	Nucleospin XS Kit (Macherey Nagel) with ribosomal depletion using RiboZero Kit (Illumina)	TotalScript RNA-Seq Kit (Epicentre); Illumina sequencing (HiSeq 2500)
	Young et al. 2021	GSE151333	Young: 2 months Aged: 24 months	Females	C57BL/6J	Young: 3 (pooled mice) Aged: 3 (1 mouse/replicate)	ns	Ficoll-Paque density centrifugation (at 18-20°C) followed by cell sorting into lysis/storage buffer	Lin-Sca-1+c-Kit+Flt3-CD150+CD48-	ns	RNeasy Micro kit (QIAGEN)	Ovation RNA-seq System V2 (NuGEN Technologies) and Hyper Prep Kit (Kapa Biosystems); Paired-end Illumina sequencing (NextSeq 500)
	Mansell et al. 2021	GSE156807	Young: 2-3 months Aged: 18-24 months	ns	C57BL/6JRj	Young: 4 (ns on pooling) Aged: 3 (ns on pooling)	ns	c-Kit-enrichment followed by cell sorting intio lysis/storage buffer	Lin-Sca-1+c-Kit+CD48-CD150+	1000	Phenol/Chloroform extraction	Modified Smart-seq2 protocol with Nextera XT DNA Preparation Kit (Illumina); Paired-end Illumina sequencing (Nextseq 500)
	Maryanovich et al. 2018	GSE109546	Young: 2 months Aged: 15-20 months	Males and Females	C57BL/6	Young: 3 (ns on pooling) Aged: 3 (ns on pooling)	ns	Cell sorting (ns on enrichment)	Lin-Sca-1+c-Kit+CD48-CD150+	2000	RNAeasy Plus Micro kit (Qiagen)	SMART-Seq v4 Ultra Low Input RNA Kit (Clontech Laboratories) and Nextera XT DNA Preparation Kit (Illumina); Illumina single-end sequencing (Nextseq 500)
	Kim et al. 2022	GSE157455	Young: 3-5 months Aged: 22-28 months	Females	C57BL/6JRj	Young: 3 (ns on pooling) Aged: 3 (ns on pooling)	ns	c-Kit-enrichment followed by cell sorting intio lysis/storage buffer	Lin-Sca-1+c-Kit+CD34-CD135-	ns	RNeasy Micro Kit with on-column Dnase I digestion (Qiagen) and NEBNext Poly(A) mRNA Magnetic Isolation Module (NEB)	NEBNext Ultra RNA Library Prep Kit for Illumina with Dual Index Primers (NEBNext Multiplex Oligos for Illumina, NEB); Single-end Illumina Sequencing (HiSeq 2500)
	Sun et al. 2021	GSE165982	Young: 1.5-3 months Aged: 20-24 months	Females	C57BL/6	Young: 5 (individual mice) Aged: 5 (individual mice)	ns	Bones crushing and digestion with collagenase I/dispase II at 37 °C for 5 min. Nycoprep-based density centrifugation (at 20°C), followed by Dynabeads enrichment and cell sorting	Lin-Sca-1+c-Kit+CD48-CD150+	20000-25000	Direct-zol RNA micro kit (Zymo Research)	Custom generated libraries using 3-prime and template switching approach. Adapter sequences added using PCR and Nextera transposase; Paired-end Illumina sequencing (NextSeq550)
	ns, not specified
