# Supplementary material for: Implications of stress-induced gene expression for hematopoietic stem cell aging studies
Source: Nat Aging. 2024 Jan 16;4(2):177–84. doi: 10.1038/s43587-023-00558-z (PMC10878961; doi:10.1038/s43587-023-00558-z)
Supplement: Supplementary file 5 — DEGs in HSPCs incubated on ice or at 37 °C ± TP (two-sided Wilcoxon rank-sum test) (Fig. 2i). [file 43587_2023_558_MOESM5_ESM.xlsx]

## Sheet: 37°C_vs_ice_G1
Supplementary Table 3. Differentially expressed genes in HSPCs incubated at 37°C , related to Figure 2
37°C vs. Ice (with and without Triptolide) - G1 cell cycle phase
Gene	p_val	avg_log2FC	pct,1	pct,2	p_val_adj
Skil	0	1.31725	0.984	0.184	0
Pmepa1	0	1.30518	0.957	0.085	0
Cxcr4	0	1.1232	0.962	0.31	0
Pde10a	0	1.04516	0.73	0.033	0
Cdkn1a	0	1.03179	0.858	0.064	0
Hes1	0	0.973596	0.687	0.054	0
Mpp7	0	0.941737	0.93	0.536	0
Nr4a1	0	0.924126	0.72	0.099	0
Ldlrad4	0	0.882201	0.906	0.361	0
Vegfa	0	0.866205	0.799	0.1	0
Bcl2l11	0	0.857923	0.742	0.196	0
Hivep2	0	0.843473	0.923	0.375	0
Ctla2b	0	0.815919	0.959	0.575	0
Aff4	0	0.809365	0.98	0.682	0
Crem	0	0.764615	0.767	0.138	0
Dusp5	0	0.746028	0.797	0.206	0
Dennd4a	0	0.743181	0.934	0.474	0
Acox1	0	0.726485	0.896	0.485	0
Smad7	0	0.717986	0.895	0.374	0
Scn1b	0	0.70197	0.756	0.156	0
Zfp36	0	0.700608	0.734	0.175	0
Jdp2	0	0.678219	0.777	0.229	0
Ski	0	0.675005	0.873	0.339	0
Nr4a2	0	0.663266	0.607	0.115	0
Ddit4	0	0.651471	0.747	0.223	0
Junb	1.68285e-293	0.64413	0.736	0.317	5.43307e-289
Jund	0	0.641298	0.901	0.491	0
Epb41l2	0	0.635564	0.83	0.367	0
Cebpb	6.43892e-307	0.625352	0.719	0.288	2.07881e-302
Rgs1	7.24596e-308	0.624235	0.797	0.378	2.33936e-303
Klf9	0	0.616481	0.774	0.243	0
Neurl3	0	0.615471	0.849	0.364	0
Zswim6	0	0.614277	0.808	0.302	0
Myct1	0	0.602652	0.94	0.624	0
Dnajb6	0	0.595582	0.988	0.844	0
Atf4	0	0.587953	0.88	0.465	0
Hspa4	0	0.585844	0.988	0.841	0
Bclaf3	0	0.584196	0.881	0.507	0
Klf13	0	0.583427	0.865	0.434	0
Peli2	0	0.582144	0.766	0.319	0
Ell2	0	0.567967	0.715	0.203	0
Ctla2a	0	0.562531	1	0.982	0
Sqstm1	0	0.553181	0.911	0.607	0
Slc38a2	0	0.544077	0.999	0.939	0
Ifrd1	0	0.538872	0.825	0.423	0
Ubc	0	0.529563	0.985	0.843	0
Bmpr2	0	0.52747	0.883	0.538	0
Rgs2	1.70909e-260	0.515306	0.755	0.374	5.5178e-256
Ifngr1	1.00239e-302	0.511363	0.866	0.566	3.23621e-298
Cables1	0	0.509215	0.589	0.114	0
Itgav	3.85011e-265	0.50307	0.705	0.31	1.24301e-260
Ccnl1	0	0.497945	0.933	0.668	0
Lyst	2.69628e-245	0.497605	0.826	0.533	8.70495e-241
Trps1	2.34854e-237	0.495667	0.838	0.531	7.58227e-233
Cks2	1.01344e-258	0.485781	0.771	0.421	3.27189e-254
Herpud1	1.4404e-291	0.485727	0.805	0.405	4.65034e-287
Nr4a3	0	0.477502	0.483	0.014	0
Plek	8.17711e-234	0.472096	0.883	0.693	2.63998e-229
Runx3	1.30121e-225	0.457532	0.819	0.557	4.20097e-221
Tsc22d2	9.04394e-218	0.453554	0.743	0.386	2.91983e-213
Fosl2	0	0.450849	0.489	0.047	0
Arhgap18	3.96973e-253	0.443502	0.925	0.772	1.28163e-248
Btg1	8.69944e-252	0.441373	0.914	0.669	2.80861e-247
Sipa1l1	2.18338e-218	0.439464	0.797	0.502	7.04905e-214
Inpp5d	2.01577e-300	0.437259	0.945	0.782	6.50793e-296
S1pr1	4.54434e-245	0.436482	0.546	0.152	1.46714e-240
Btbd9	3.63726e-257	0.435729	0.93	0.736	1.17429e-252
Slc3a2	5.93327e-225	0.432721	0.748	0.405	1.91556e-220
Mmd	5.38541e-262	0.432359	0.528	0.128	1.73868e-257
Atp10a	1.19065e-149	0.431588	0.732	0.51	3.84402e-145
Zfp52	2.45013e-202	0.429755	0.622	0.282	7.91024e-198
Dgat1	1.24578e-298	0.428623	0.52	0.093	4.02199e-294
Mgat5	3.53356e-204	0.426037	0.843	0.597	1.14081e-199
Cenpa	7.85543e-252	0.424777	0.6	0.182	2.53613e-247
Jun	1.94848e-255	0.424182	0.442	0.069	6.29068e-251
Cytip	1.97264e-191	0.423697	0.695	0.379	6.36868e-187
Sik3	2.57577e-241	0.423342	0.908	0.662	8.31586e-237
March3	7.24611e-150	0.423084	0.611	0.302	2.33941e-145
Cpd	2.82876e-279	0.420935	0.55	0.127	9.13264e-275
Cmip	1.96386e-250	0.420426	0.89	0.623	6.34032e-246
Rbpms	2.67829e-267	0.418654	0.941	0.799	8.64685e-263
Gab2	6.74634e-178	0.418618	0.851	0.598	2.17806e-173
Chst11	2.91272e-140	0.417284	0.709	0.46	9.40371e-136
Pde4b	7.09656e-203	0.415585	0.866	0.642	2.29113e-198
Irak2	4.76722e-239	0.414734	0.6	0.193	1.5391e-234
Akt3	1.51182e-243	0.402791	0.938	0.777	4.8809e-239
Furin	1.81324e-253	0.401366	0.653	0.228	5.85404e-249
F2r	7.73011e-239	0.395512	0.551	0.153	2.49567e-234
B4galt5	8.82199e-211	0.390446	0.53	0.167	2.84818e-206
Pde3b	6.87603e-174	0.383844	0.529	0.199	2.21993e-169
Fosb	1.24705e-266	0.380833	0.359	0.022	4.02609e-262
Pacs1	1.33379e-154	0.380821	0.8	0.585	4.30613e-150
Chsy1	3.81621e-189	0.371288	0.582	0.233	1.23206e-184
Sik1	2.34464e-166	0.371277	0.47	0.158	7.56967e-162
Gm15261	6.37251e-86	0.371169	0.647	0.456	2.05737e-81
Tgfbr1	3.1332e-146	0.367137	0.685	0.389	1.01155e-141
Bhlhe40	2.23743e-250	0.366497	0.379	0.039	7.22354e-246
Thbs1	8.67557e-146	0.364035	0.399	0.121	2.80091e-141
Rel	1.96012e-158	0.356967	0.793	0.509	6.32825e-154
Ern1	2.12609e-153	0.355577	0.915	0.752	6.86409e-149
Slc7a1	2.82706e-146	0.347854	0.615	0.309	9.12716e-142
Nfkbia	1.68899e-94	0.347027	0.709	0.512	5.4529e-90
Nol4l	2.34973e-137	0.346215	0.643	0.336	7.58612e-133
Ier2	3.19205e-135	0.345653	0.677	0.38	1.03055e-130
Mthfd2	2.55184e-184	0.336111	0.431	0.113	8.23862e-180
Dusp2	1.79792e-94	0.336049	0.752	0.565	5.80458e-90
Ppp1r15a	1.89116e-168	0.334278	0.48	0.151	6.1056e-164
Kdm6b	9.56895e-121	0.332423	0.658	0.401	3.08934e-116
Nfkb1	3.00125e-156	0.331906	0.914	0.744	9.68954e-152
Kcnq5	1.1269e-92	0.328794	0.825	0.661	3.63818e-88
Art4	3.57262e-156	0.326251	0.436	0.132	1.15342e-151
Klf4	1.00689e-190	0.326144	0.307	0.033	3.25075e-186
Pfkfb3	6.56856e-118	0.324139	0.666	0.409	2.12066e-113
Gata2	6.10107e-105	0.324102	0.662	0.42	1.96973e-100
Rabgef1	1.24979e-161	0.31876	0.502	0.18	4.03495e-157
Tmem51	8.59681e-219	0.313983	0.36	0.045	2.77548e-214
Clic4	9.10375e-120	0.305749	0.68	0.437	2.93915e-115
Itgb4	9.16321e-205	0.303312	0.289	0.02	2.95834e-200
Cnnm2	2.17347e-208	0.301209	0.423	0.085	7.01704e-204
Plaur	2.57896e-182	0.300552	0.414	0.099	8.32619e-178
Tiparp	2.44252e-120	0.297053	0.446	0.173	7.88569e-116
Socs3	5.37599e-183	0.294755	0.354	0.061	1.73564e-178
Gadd45b	3.84048e-127	0.293645	0.326	0.084	1.2399e-122
Adamts6	2.54914e-91	0.293199	0.526	0.286	8.2299e-87
Fbxo11	2.02375e-106	0.291259	0.833	0.664	6.53366e-102
Neat1	5.32724e-96	0.286343	0.733	0.513	1.7199e-91
Msrb3	2.10351e-105	0.284973	0.467	0.211	6.79118e-101
Ssh2	2.77675e-111	0.283786	0.845	0.67	8.96473e-107
Adgrl4	3.14378e-236	0.283632	0.991	0.978	1.01497e-231
Map9	3.37507e-123	0.282365	0.371	0.119	1.08964e-118
Mdfic	5.47705e-71	0.280509	0.537	0.346	1.76827e-66
Ier3	3.5392e-55	0.280208	0.516	0.348	1.14263e-50
Odc1	1.61347e-77	0.278811	0.687	0.518	5.20908e-73
Phlpp1	1.17106e-90	0.278565	0.607	0.353	3.78077e-86
Tsc22d1	7.16534e-85	0.277999	0.875	0.775	2.31333e-80
Trib3	3.85319e-175	0.277962	0.347	0.06	1.244e-170
Cd44	6.23415e-65	0.276549	0.768	0.664	2.0127e-60
Lmnb1	3.54408e-86	0.27651	0.667	0.475	1.14421e-81
Lmna	5.01462e-186	0.274361	0.299	0.032	1.61897e-181
Hspa5	7.96441e-131	0.268116	0.958	0.863	2.57131e-126
Samd4	9.27156e-197	0.267225	0.257	0.01	2.99332e-192
Itpkb	2.28879e-77	0.266723	0.65	0.44	7.38937e-73
Fgfr1	4.33649e-152	0.265955	0.372	0.091	1.40004e-147
Cblb	3.05251e-74	0.265923	0.638	0.453	9.85502e-70
Zfp948	2.06116e-148	0.265566	0.331	0.072	6.65444e-144
4931406P16Rik	8.11381e-103	0.264235	0.624	0.356	2.61954e-98
Itgb3	1.47026e-174	0.262465	0.316	0.046	4.74674e-170
Tuba1c	6.0062e-94	0.26113	0.52	0.274	1.9391e-89
Gtpbp1	2.63383e-96	0.260464	0.513	0.264	8.50331e-92
Nasp	1.39312e-86	0.258292	0.675	0.45	4.4977e-82
Gna15	5.54251e-104	0.257575	0.616	0.347	1.7894e-99
Il1r2	9.01624e-174	0.255762	0.277	0.028	2.91089e-169
Clnk	7.09039e-68	-0.250205	0.329	0.535	2.28913e-63
Tbc1d5	1.6549e-93	-0.254077	0.762	0.877	5.34284e-89
Serpina3g	1.40483e-57	-0.258848	0.334	0.514	4.53548e-53
A630089N07Rik	3.32957e-82	-0.261526	0.302	0.535	1.07495e-77
Fchsd2	2.58879e-114	-0.266812	0.794	0.93	8.3579e-110
Prtn3	3.80557e-102	-0.276154	0.734	0.854	1.22863e-97
Comt	4.01784e-118	-0.286424	0.423	0.681	1.29716e-113
Fut8	6.83575e-108	-0.286695	0.789	0.89	2.20692e-103
Slc22a3	1.3175e-107	-0.286781	0.175	0.435	4.25355e-103
Cdca7	2.54656e-98	-0.300648	0.338	0.563	8.22156e-94
Runx1	2.44834e-160	-0.308359	0.837	0.94	7.90446e-156
Bcl2	1.09683e-110	-0.32307	0.265	0.525	3.54113e-106
Gm15657	2.27662e-98	-0.325552	0.268	0.507	7.35008e-94
Fam111a	7.96242e-149	-0.331192	0.166	0.485	2.57067e-144
Satb1	3.87188e-76	-0.331233	0.433	0.604	1.25004e-71
Ltb	1.20777e-108	-0.352659	0.497	0.738	3.89929e-104
Il12a	4.99721e-91	-0.361172	0.305	0.546	1.61335e-86
Calcrl	1.89262e-148	-0.364885	0.603	0.815	6.11032e-144
Mir99ahg	1.62692e-155	-0.371106	0.613	0.841	5.2525e-151
Tox	1.77019e-123	-0.379138	0.449	0.701	5.71506e-119
Mycn	4.73052e-200	-0.382573	0.044	0.409	1.52725e-195
Hist1h1e	7.69186e-181	-0.422384	0.249	0.599	2.48332e-176
Fli1	1.2803e-236	-0.426209	0.689	0.902	4.13343e-232
Nrxn1	2.59896e-290	-0.431807	0.892	0.968	8.39073e-286
Ikzf2	4.00897e-217	-0.454008	0.536	0.817	1.29429e-212
Gcnt2	0	-0.520404	0.75	0.96	0
Myc	8.605e-296	-0.577718	0.142	0.616	2.77812e-291
Angpt1	0	-0.716881	0.883	0.976	0
Dapp1	0	-0.736142	0.656	0.966	0

## Sheet: 37°C_vs_ice_S
Supplementary Table 3. Differentially expressed genes in HSPCs incubated at 37°C , related to Figure 2
37°C vs. Ice (with and without Triptolide) - S cell cycle phase
Gene	p_val	avg_log2FC	pct,1	pct,2	p_val_adj
Skil	8.62429e-274	1.28226	0.989	0.21	2.78435e-269
Nr4a1	3.53282e-283	1.2705	0.955	0.142	1.14057e-278
Pmepa1	8.60408e-307	1.18383	0.965	0.121	2.77783e-302
Cdkn1a	2.98868e-289	1.14506	0.963	0.139	9.64896e-285
Hes1	8.43253e-276	1.11327	0.813	0.059	2.72244e-271
Pde10a	1.15902e-302	0.97274	0.795	0.032	3.74191e-298
Ddit4	2.4628e-219	0.920676	0.893	0.176	7.95116e-215
Mpp7	2.00753e-148	0.88616	0.973	0.651	6.48132e-144
Ldlrad4	1.17776e-158	0.866468	0.944	0.449	3.8024e-154
Cxcr4	4.17853e-155	0.823589	0.944	0.473	1.34904e-150
Hivep2	6.95629e-160	0.805338	0.952	0.422	2.24584e-155
Bcl2l11	4.46604e-134	0.790509	0.856	0.352	1.44186e-129
Jund	2.39172e-163	0.756581	0.987	0.593	7.72167e-159
Atf4	1.37864e-179	0.751881	0.997	0.628	4.45094e-175
Ctla2b	1.70355e-133	0.746754	0.949	0.62	5.49991e-129
Nr4a2	4.22682e-164	0.724041	0.819	0.195	1.36463e-159
Smad7	2.1715e-159	0.720016	0.925	0.353	7.01068e-155
Vegfa	2.47268e-212	0.71154	0.859	0.147	7.98305e-208
Aff4	1.36639e-136	0.698811	0.971	0.671	4.41139e-132
Klf9	6.6337e-172	0.698323	0.875	0.239	2.14169e-167
Crem	8.7598e-190	0.681105	0.813	0.145	2.8281e-185
Rgs1	6.99339e-121	0.670463	0.861	0.327	2.25782e-116
Myct1	4.16594e-119	0.654886	0.939	0.596	1.34497e-114
Dennd4a	2.6929e-130	0.642095	0.957	0.57	8.69404e-126
Junb	2.25391e-102	0.632055	0.845	0.374	7.27676e-98
Zfp36	2.84888e-162	0.61545	0.776	0.161	9.19759e-158
Ifrd1	4.17953e-128	0.598636	0.955	0.658	1.34936e-123
Ell2	2.52435e-167	0.592653	0.803	0.162	8.14987e-163
Ski	1.80787e-118	0.584258	0.859	0.387	5.8367e-114
Slc3a2	1.27054e-117	0.580273	0.923	0.592	4.10193e-113
Zswim6	5.88972e-124	0.579122	0.845	0.307	1.9015e-119
Rgs2	3.15923e-106	0.57132	0.848	0.392	1.01996e-101
Nr4a3	5.8396e-273	0.567222	0.696	0.018	1.88531e-268
Neurl3	3.36092e-122	0.567092	0.821	0.292	1.08507e-117
Dnajb6	7.41123e-151	0.566959	0.995	0.925	2.39272e-146
Jun	1.34618e-165	0.554853	0.667	0.086	4.34613e-161
Mthfd2	1.5284e-117	0.553601	0.885	0.4	4.93443e-113
Btg1	1.19235e-110	0.552066	0.96	0.629	3.84949e-106
Peli2	6.86646e-103	0.549476	0.795	0.322	2.21684e-98
Ubc	7.29813e-131	0.544171	0.997	0.906	2.3562e-126
Acox1	1.16389e-83	0.541929	0.835	0.469	3.75763e-79
Inpp5d	1.42516e-120	0.540849	0.981	0.832	4.60114e-116
Dusp5	1.45468e-99	0.536837	0.76	0.283	4.69642e-95
Sqstm1	2.51355e-94	0.530554	0.904	0.553	8.115e-90
Ctla2a	2.99028e-154	0.524336	1	0.995	9.65411e-150
Pde4b	1.06973e-89	0.520927	0.947	0.68	3.45361e-85
Herpud1	6.97371e-107	0.520871	0.936	0.583	2.25146e-102
Jdp2	1.67676e-104	0.511563	0.819	0.332	5.41341e-100
Cytip	2.373e-86	0.502925	0.8	0.373	7.66124e-82
Slc38a2	1.3577e-179	0.499733	1	0.991	4.38335e-175
Ifngr1	3.82145e-86	0.487493	0.899	0.619	1.23375e-81
Epb41l2	1.99771e-82	0.484146	0.883	0.559	6.44962e-78
Bclaf3	1.50851e-82	0.48381	0.933	0.674	4.87022e-78
Nfkbia	1.68421e-54	0.482956	0.824	0.534	5.43747e-50
Trps1	5.09699e-64	0.477104	0.888	0.625	1.64556e-59
Kdm6b	1.40614e-91	0.474137	0.781	0.314	4.53974e-87
Cks2	3.41079e-99	0.473838	0.973	0.771	1.10117e-94
Clic4	2.53948e-83	0.473058	0.92	0.638	8.19872e-79
Klf13	2.34526e-82	0.468354	0.912	0.622	7.57166e-78
Scn1b	2.85871e-132	0.465041	0.696	0.143	9.22934e-128
Snhg1	1.26588e-93	0.464842	0.979	0.91	4.0869e-89
Cebpb	2.67451e-68	0.464815	0.829	0.472	8.63464e-64
Tsc22d2	4.11365e-78	0.462781	0.883	0.511	1.32809e-73
Rel	1.27135e-80	0.454131	0.885	0.526	4.10456e-76
Sipa1l1	1.26537e-71	0.448517	0.917	0.666	4.08525e-67
Ccnl1	6.03677e-82	0.438096	0.973	0.771	1.94897e-77
Plek	6.86531e-67	0.434152	0.952	0.804	2.21647e-62
Itgav	4.62542e-66	0.433196	0.733	0.351	1.49332e-61
Atp10a	2.39907e-55	0.426055	0.907	0.714	7.74539e-51
Cables1	2.66031e-111	0.424851	0.648	0.146	8.58881e-107
Mmd	2.31734e-93	0.424823	0.709	0.225	7.48154e-89
Mki67	8.78476e-42	0.423336	0.843	0.513	2.83616e-37
Bmpr2	8.46144e-59	0.421679	0.851	0.536	2.73178e-54
Fosl2	8.47756e-131	0.415029	0.579	0.084	2.73698e-126
Runx3	1.49711e-72	0.414007	0.963	0.807	4.83341e-68
Arhgap18	5.80412e-54	0.412339	0.931	0.778	1.87386e-49
Dgat1	2.01241e-101	0.40774	0.619	0.148	6.49707e-97
Rabgef1	1.05853e-84	0.40652	0.717	0.254	3.41748e-80
Sik3	2.59897e-71	0.404389	0.965	0.758	8.39076e-67
March3	4.77241e-40	0.396383	0.627	0.325	1.54077e-35
Ier2	2.47854e-63	0.388863	0.859	0.5	8.00197e-59
Tsc22d1	5.37719e-50	0.380772	0.917	0.74	1.73602e-45
Ube2s	5.84918e-91	0.369667	0.989	0.917	1.88841e-86
Slc7a1	8.72938e-56	0.368625	0.888	0.619	2.81828e-51
Rbpms	1.23502e-56	0.367558	0.952	0.854	3.98728e-52
Fosb	7.35466e-156	0.363676	0.469	0.022	2.37445e-151
Cnnm2	7.62148e-108	0.363187	0.555	0.101	2.46059e-103
Fbxo11	2.64028e-55	0.362925	0.933	0.682	8.52416e-51
Btbd9	2.10269e-54	0.361596	0.965	0.814	6.78852e-50
Hist1h2ae	3.20545e-14	0.360517	0.573	0.387	1.03488e-09
Hist1h3c	5.09287e-25	0.358644	0.549	0.278	1.64423e-20
Neat1	1.79189e-49	0.35767	0.768	0.447	5.78511e-45
Cenpa	6.26694e-93	0.356836	0.627	0.167	2.02328e-88
Chac1	6.71267e-187	0.353792	0.475	0.008	2.16719e-182
F2r	2.10669e-74	0.350939	0.597	0.177	6.80146e-70
Furin	9.65414e-68	0.349285	0.651	0.247	3.11684e-63
Akt3	1.56416e-56	0.347338	0.968	0.868	5.04989e-52
Pclaf	1.30075e-23	0.347221	0.869	0.535	4.19946e-19
Map9	3.67457e-64	0.342148	0.533	0.162	1.18633e-59
Trib3	2.1997e-156	0.341233	0.512	0.034	7.10172e-152
Lyst	6.65181e-39	0.338915	0.835	0.655	2.14754e-34
Dusp2	6.15829e-36	0.338884	0.824	0.595	1.9882e-31
Adamts6	1.58637e-50	0.338752	0.555	0.212	5.1216e-46
Ern1	9.29454e-40	0.338574	0.907	0.759	3.00074e-35
Samsn1	3.6563e-85	0.334863	1	0.976	1.18044e-80
Cmip	8.18275e-50	0.331848	0.941	0.771	2.6418e-45
Mgat5	2.09323e-42	0.331582	0.925	0.783	6.758e-38
Klf4	3.29498e-118	0.329895	0.435	0.037	1.06378e-113
Hist1h2ap	1.11918e-07	0.327715	0.528	0.416	0.00361326
Zfp52	1.63119e-44	0.324715	0.68	0.362	5.2663e-40
Gm15261	4.21879e-23	0.322413	0.648	0.458	1.36204e-18
Ppp1r15a	7.09308e-75	0.317707	0.571	0.152	2.29e-70
Plaur	4.09105e-74	0.316036	0.541	0.141	1.3208e-69
Hspa4	3.42443e-76	0.315023	0.995	0.967	1.10558e-71
Cpd	5.80636e-56	0.314876	0.707	0.319	1.87458e-51
Chsy1	4.1425e-46	0.311824	0.72	0.391	1.33741e-41
S1pr1	4.9583e-74	0.308597	0.464	0.099	1.60079e-69
Chst11	1.1211e-25	0.308267	0.741	0.544	3.61946e-21
Cd44	3.61694e-32	0.305143	0.912	0.791	1.16773e-27
Hist1h1b	1.78706e-06	0.304782	0.619	0.516	0.0576951
Cdk1	4.61583e-36	0.303644	0.84	0.62	1.49022e-31
Arid5b	3.22132e-26	0.303251	0.656	0.414	1.04e-21
Kansl1l	5.96909e-34	0.302034	0.915	0.753	1.92712e-29
Nusap1	1.01911e-30	0.299313	0.701	0.391	3.29019e-26
B4galt5	5.70375e-51	0.29922	0.64	0.275	1.84145e-46
B930036N10Rik	7.50951e-36	0.298123	0.685	0.403	2.42445e-31
Knl1	5.68128e-33	0.298027	0.707	0.415	1.8342e-28
Sik1	3.1165e-50	0.29724	0.533	0.196	1.00616e-45
Id3	1.25386e-122	0.290903	0.355	0.013	4.04808e-118
Plk2	1.0932e-137	0.290178	0.36	0.007	3.52938e-133
Irak2	1.23631e-52	0.289639	0.528	0.183	3.99141e-48
Gab2	5.06534e-28	0.28792	0.88	0.702	1.63535e-23
Tiparp	4.90415e-41	0.2806	0.552	0.234	1.5833e-36
Oxr1	5.09478e-25	0.276673	0.877	0.752	1.64485e-20
Pacs1	1.00786e-26	0.276363	0.832	0.682	3.25389e-22
Nfkb1	2.81213e-34	0.273663	0.923	0.838	9.07898e-30
Fos	1.02491e-64	0.270399	0.245	0.02	3.30891e-60
Bhlhe40	9.55157e-96	0.26959	0.379	0.036	3.08372e-91
Gata2	3.53795e-28	0.266755	0.688	0.406	1.14223e-23
Lmna	1.25345e-83	0.26553	0.44	0.07	4.04677e-79
Gtpbp1	3.49717e-33	0.260378	0.736	0.46	1.12906e-28
Hist1h1a	7.11955e-12	0.259244	0.56	0.398	2.29855e-07
Phlpp1	1.50966e-25	0.256383	0.771	0.527	4.87395e-21
Rrm2	5.23288e-19	0.254595	0.659	0.472	1.68943e-14
Samd4	3.05262e-108	0.253704	0.312	0.01	9.85538e-104
Ssh2	2.28732e-34	0.253031	0.952	0.824	7.3846e-30
Incenp	5.82545e-27	0.252988	0.725	0.471	1.88075e-22
Gna15	6.12772e-35	0.252902	0.741	0.463	1.97833e-30
Birc5	4.20672e-23	0.252644	0.624	0.352	1.35814e-18
Zfp948	1.08078e-52	0.250872	0.437	0.121	3.4893e-48
Gadd45b	2.39958e-35	0.250739	0.389	0.132	7.74706e-31
Pde4d	5.95959e-26	0.250389	0.936	0.865	1.92405e-21
Rnf220	3.86663e-37	-0.250404	0.976	0.99	1.24834e-32
Comt	4.11045e-34	-0.250567	0.557	0.796	1.32706e-29
Tox	3.79607e-17	-0.253951	0.403	0.596	1.22556e-12
Gm15657	2.1144e-21	-0.266931	0.448	0.641	6.82634e-17
Runx1	1.96209e-41	-0.274597	0.941	0.979	6.33462e-37
Slc22a3	5.53101e-31	-0.286298	0.413	0.65	1.78569e-26
Fchsd2	1.52562e-40	-0.293047	0.88	0.963	4.92547e-36
Il12a	1.19815e-23	-0.329088	0.405	0.631	3.86822e-19
Mir99ahg	3.62009e-35	-0.329667	0.52	0.773	1.16875e-30
Ikzf2	8.50683e-37	-0.331717	0.608	0.813	2.74643e-32
Fam111a	7.0546e-57	-0.332494	0.797	0.964	2.27758e-52
A630089N07Rik	9.35714e-47	-0.363012	0.568	0.844	3.02095e-42
Fut8	1.93423e-48	-0.36756	0.827	0.946	6.24467e-44
Satb1	4.53416e-28	-0.369463	0.464	0.674	1.46385e-23
Cdca7	2.7781e-99	-0.382328	0.925	0.988	8.96911e-95
Bcl2	4.43176e-53	-0.404381	0.48	0.769	1.43079e-48
Gcnt2	2.13751e-67	-0.431822	0.797	0.953	6.90094e-63
Nrxn1	9.2013e-71	-0.475415	0.875	0.972	2.97064e-66
Myc	1.04232e-77	-0.533655	0.344	0.824	3.36512e-73
Dapp1	1.49842e-136	-0.653317	0.8	0.99	4.83766e-132
Angpt1	1.5443e-135	-0.672261	0.957	0.99	4.98578e-131

## Sheet: 37°C_vs_ice_G2M
Supplementary Table 3. Differentially expressed genes in HSPCs incubated at 37°C , related to Figure 2
37°C vs. Ice (with and without Triptolide) - G2M cell cycle phase
Gene	p_val	avg_log2FC	pct,1	pct,2	p_val_adj
Skil	1.95822e-165	1.35898	0.979	0.235	6.32212e-161
Nr4a1	1.07092e-165	1.34582	0.955	0.158	3.45747e-161
Pmepa1	1.38688e-178	1.24178	0.946	0.086	4.47753e-174
Hes1	2.86825e-142	1.01403	0.82	0.062	9.26015e-138
Cdkn1a	3.11843e-146	1.01114	0.931	0.19	1.00678e-141
Pde10a	3.24517e-127	0.957263	0.743	0.053	1.0477e-122
Jund	4.8599e-130	0.945575	0.976	0.498	1.56902e-125
Mpp7	1.96003e-97	0.922482	0.943	0.677	6.32795e-93
Ddit4	1.08808e-136	0.908884	0.907	0.19	3.51286e-132
Hivep2	3.35601e-122	0.907384	0.955	0.418	1.08349e-117
Bcl2l11	1.07282e-105	0.85855	0.847	0.243	3.4636e-101
Nr4a2	1.54398e-114	0.795769	0.847	0.205	4.98475e-110
Smad7	2.45968e-122	0.781689	0.976	0.425	7.94107e-118
Klf9	3.47223e-116	0.756063	0.892	0.283	1.12101e-111
Junb	7.31298e-92	0.747281	0.859	0.316	2.361e-87
Vegfa	9.37179e-126	0.737184	0.832	0.135	3.02568e-121
Rgs1	1.71903e-94	0.715452	0.925	0.432	5.5499e-90
Ldlrad4	6.32514e-96	0.714529	0.961	0.63	2.04207e-91
Ctla2b	8.64907e-92	0.704163	0.931	0.591	2.79235e-87
Dennd4a	8.29764e-111	0.699286	0.979	0.62	2.67889e-106
Cxcr4	2.12738e-91	0.6901	0.931	0.595	6.86825e-87
Jun	1.56434e-121	0.681794	0.796	0.101	5.05047e-117
Atf4	1.48168e-119	0.681446	0.985	0.733	4.78359e-115
Zswim6	1.12199e-100	0.654514	0.91	0.347	3.62233e-96
Ski	2.94595e-101	0.644615	0.928	0.451	9.51101e-97
Herpud1	9.00624e-107	0.644338	0.955	0.567	2.90767e-102
Klf13	2.11667e-101	0.642983	0.961	0.596	6.83367e-97
Aff4	1.18639e-95	0.624704	0.976	0.723	3.83026e-91
Nr4a3	1.72989e-145	0.622214	0.754	0.013	5.58496e-141
Kdm6b	1.64941e-89	0.618264	0.841	0.316	5.32511e-85
Neurl3	4.04679e-95	0.615876	0.853	0.309	1.30651e-90
Zfp36	7.84831e-90	0.609958	0.805	0.242	2.53383e-85
Dusp5	2.68276e-93	0.605757	0.793	0.212	8.66129e-89
Acox1	9.82168e-78	0.599444	0.904	0.534	3.17093e-73
Cebpb	7.84554e-81	0.593908	0.832	0.328	2.53293e-76
Crem	3.87253e-92	0.592913	0.76	0.183	1.25025e-87
Tsc22d2	3.26941e-75	0.588495	0.916	0.565	1.05553e-70
Jdp2	1.03806e-94	0.580288	0.853	0.3	3.35139e-90
Ell2	3.03042e-97	0.579181	0.814	0.201	9.7837e-93
Slc38a2	9.45585e-141	0.565805	1	0.992	3.05282e-136
Ifrd1	3.10415e-82	0.561855	0.94	0.688	1.00217e-77
Myct1	2.5117e-75	0.554705	0.958	0.717	8.10904e-71
Scn1b	4.28191e-99	0.551483	0.731	0.117	1.38242e-94
Ctla2a	7.73993e-112	0.548741	0.997	0.989	2.49884e-107
Sqstm1	5.53725e-75	0.542915	0.937	0.633	1.7877e-70
Peli2	3.50667e-67	0.538611	0.814	0.39	1.13213e-62
Ier2	8.14675e-81	0.53058	0.895	0.43	2.63018e-76
Rgs2	7.52681e-63	0.5267	0.871	0.571	2.43003e-58
S1pr1	3.34647e-78	0.50327	0.707	0.176	1.08041e-73
Dnajb6	4.74375e-101	0.498058	1	0.968	1.53152e-96
Bclaf3	4.07468e-78	0.491763	0.976	0.744	1.31551e-73
Btg1	1.51604e-71	0.488914	0.985	0.802	4.89453e-67
Btbd9	1.2864e-75	0.488592	0.985	0.889	4.15315e-71
Fosl2	2.66144e-101	0.483976	0.647	0.053	8.59247e-97
March3	1.07472e-40	0.472081	0.76	0.401	3.46974e-36
Ccnl1	9.46957e-77	0.471142	0.985	0.819	3.05725e-72
Itgav	6.43274e-55	0.468514	0.814	0.473	2.07681e-50
Slc3a2	3.23458e-64	0.466121	0.901	0.643	1.04429e-59
Mthfd2	3.85097e-53	0.461443	0.793	0.463	1.24328e-48
Bmpr2	1.40777e-49	0.458949	0.874	0.57	4.54498e-45
Slc7a1	4.6368e-53	0.458931	0.808	0.463	1.49699e-48
Epb41l2	1.24097e-58	0.453627	0.925	0.674	4.00646e-54
Nfkbia	6.01044e-38	0.450657	0.886	0.695	1.94047e-33
Trps1	1.78499e-43	0.448158	0.883	0.627	5.76283e-39
Rel	4.69621e-60	0.443561	0.928	0.65	1.51617e-55
Cytip	2.42118e-49	0.441431	0.817	0.515	7.81678e-45
Zfp52	5.49693e-49	0.434506	0.722	0.36	1.77468e-44
Ifngr1	3.86232e-56	0.432737	0.925	0.691	1.24695e-51
Phlpp1	1.00094e-45	0.429389	0.829	0.487	3.23153e-41
Cables1	1.46861e-69	0.427614	0.605	0.114	4.74142e-65
Neat1	5.72495e-49	0.426284	0.871	0.565	1.8483e-44
Plek	2.56877e-47	0.424584	0.919	0.776	8.29328e-43
Rabgef1	1.05942e-59	0.419244	0.766	0.322	3.42033e-55
Sipa1l1	1.483e-49	0.407373	0.937	0.736	4.78786e-45
Hspa4	1.40695e-79	0.404188	1	0.958	4.54234e-75
Runx3	2.12891e-49	0.402545	0.964	0.826	6.87318e-45
Mmd	1.9968e-52	0.400551	0.677	0.26	6.44668e-48
Sik3	6.19911e-56	0.400324	0.979	0.866	2.00138e-51
Ppp1r15a	1.0423e-64	0.393757	0.695	0.188	3.36505e-60
Sik1	7.3715e-47	0.385777	0.596	0.204	2.37989e-42
Cmip	6.14609e-52	0.38463	0.961	0.827	1.98426e-47
Akt3	2.27728e-47	0.380888	0.973	0.892	7.35221e-43
Snhg1	8.53302e-54	0.376729	0.979	0.927	2.75488e-49
Fosb	1.09636e-70	0.375183	0.47	0.031	3.5396e-66
Ern1	2.64877e-30	0.368964	0.904	0.778	8.55154e-26
Ubc	5.23157e-69	0.36813	0.997	0.968	1.68901e-64
Pde4b	1.64843e-42	0.367647	0.952	0.807	5.32196e-38
Gab2	7.79939e-36	0.363698	0.937	0.782	2.51803e-31
Klf4	2.08448e-74	0.360358	0.473	0.023	6.72975e-70
Chsy1	4.6019e-44	0.357385	0.751	0.401	1.48572e-39
Cnnm2	3.8846e-59	0.351154	0.611	0.146	1.25414e-54
Plaur	2.31282e-52	0.351142	0.581	0.156	7.46693e-48
Hmga2	1.02966e-18	0.346621	0.802	0.667	3.32425e-14
F2r	6.60549e-43	0.344669	0.647	0.248	2.13258e-38
Tsc22d1	1.60392e-40	0.343848	0.955	0.841	5.17824e-36
Pbx3	6.77757e-31	0.343328	0.626	0.301	2.18814e-26
Inpp5d	6.66646e-51	0.341631	0.997	0.942	2.15227e-46
Clic4	1.89466e-44	0.340794	0.946	0.833	6.11692e-40
Furin	3.19539e-51	0.338222	0.704	0.28	1.03163e-46
B4galt5	9.90626e-46	0.336403	0.665	0.259	3.19824e-41
Gm15261	1.57058e-17	0.332069	0.689	0.516	5.07061e-13
Atp10a	5.10419e-25	0.330661	0.859	0.74	1.64789e-20
Pfkfb3	3.32045e-32	0.330128	0.784	0.494	1.07201e-27
Nf1	2.59519e-34	0.320643	0.859	0.637	8.37856e-30
Dgat1	5.94564e-52	0.319058	0.581	0.155	1.91955e-47
Lyst	9.14427e-27	0.315374	0.808	0.679	2.95223e-22
Hspa5	6.40347e-43	0.315215	0.994	0.944	2.06736e-38
Dusp2	1.29628e-22	0.314878	0.817	0.632	4.18505e-18
Rbpms	4.14609e-35	0.312664	0.955	0.914	1.33856e-30
Pde3b	8.01376e-32	0.310333	0.674	0.332	2.58724e-27
Tiparp	5.96069e-38	0.310034	0.644	0.273	1.92441e-33
Fbxo11	2.89014e-32	0.306368	0.931	0.793	9.33083e-28
Cpd	1.36053e-36	0.304267	0.653	0.329	4.39247e-32
Gata2	3.33955e-26	0.303863	0.79	0.502	1.07817e-21
Nol4l	5.13092e-24	0.29398	0.644	0.367	1.65652e-19
Pacs1	1.39411e-24	0.29297	0.883	0.722	4.50088e-20
Map9	1.24154e-29	0.287437	0.446	0.155	4.00832e-25
Samsn1	1.49795e-53	0.281801	0.997	0.99	4.83612e-49
Cd44	1.34615e-22	0.281761	0.916	0.859	4.34604e-18
Zfp36l2	3.89204e-60	0.281582	1	0.996	1.25655e-55
Trib3	7.69231e-74	0.279934	0.428	0.007	2.48346e-69
4931406P16Rik	4.46557e-31	0.272472	0.802	0.52	1.44171e-26
Pde4d	4.21525e-25	0.270085	0.979	0.893	1.36089e-20
Arhgap18	3.69192e-21	0.269124	0.94	0.904	1.19194e-16
Lmna	6.26855e-56	0.268365	0.404	0.032	2.0238e-51
Tgfbr1	4.32155e-22	0.265003	0.823	0.643	1.39521e-17
Msrb3	2.62983e-20	0.25981	0.551	0.298	8.4904e-16
Nfkb1	6.15411e-26	0.259696	0.97	0.889	1.98686e-21
Itgb3	6.9106e-53	0.2579	0.449	0.062	2.23109e-48
Gtpbp1	6.36319e-29	0.257062	0.802	0.511	2.05436e-24
Ext1	1.78712e-16	0.256632	0.707	0.494	5.76972e-12
Id3	7.69212e-53	0.254924	0.368	0.023	2.4834e-48
Arpp21	2.06048e-14	-0.256945	0.087	0.291	6.65225e-10
Ccnb2	9.36665e-20	-0.260399	0.838	0.93	3.02402e-15
H2afx	4.76264e-31	-0.263016	0.928	0.914	1.53762e-26
Hist1h2ae	1.05988e-16	-0.263055	0.844	0.875	3.42182e-12
Fli1	7.61313e-27	-0.263873	0.892	0.963	2.4579e-22
Dntt	3.70356e-05	-0.26429	0.452	0.549	1
Bub1b	2.57111e-27	-0.266727	0.781	0.904	8.30081e-23
Efcab11	8.52092e-22	-0.269334	0.407	0.664	2.75098e-17
Flt3	1.36559e-14	-0.26948	0.784	0.847	4.4088e-10
Tk1	2.83554e-17	-0.26953	0.446	0.629	9.15454e-13
Tbc1d5	6.07623e-27	-0.273184	0.889	0.949	1.96171e-22
Birc5	6.52187e-41	-0.274534	0.94	0.969	2.10559e-36
Cdkn3	2.55084e-18	-0.275505	0.401	0.606	8.23538e-14
Hist2h2ac	5.46702e-19	-0.279745	0.85	0.844	1.76503e-14
Ighm	8.41345e-13	-0.280013	0.524	0.672	2.71628e-08
Aurkb	1.37989e-28	-0.281857	0.683	0.821	4.45497e-24
Nusap1	1.66995e-38	-0.284038	0.952	0.94	5.39145e-34
Prr11	8.15129e-30	-0.284393	0.225	0.571	2.63164e-25
Kif23	7.87329e-29	-0.286108	0.844	0.911	2.54189e-24
Hist1h1b	7.12655e-27	-0.286594	0.901	0.875	2.30081e-22
Hist1h2bm	2.63906e-20	-0.288133	0.59	0.733	8.52019e-16
Cdc20	1.53384e-19	-0.29159	0.719	0.823	4.95201e-15
Mir99ahg	1.9444e-22	-0.294258	0.629	0.855	6.2775e-18
Ccna2	5.33645e-29	-0.295255	0.728	0.851	1.72287e-24
Myc	1.4706e-23	-0.296152	0.347	0.641	4.74784e-19
Il12a	2.46693e-18	-0.296512	0.401	0.662	7.96449e-14
Anln	1.68593e-27	-0.29878	0.539	0.752	5.44301e-23
Hist1h2be	3.78011e-28	-0.305461	0.749	0.864	1.22041e-23
Hist1h2ap	1.68109e-24	-0.305567	0.883	0.925	5.42741e-20
Comt	8.121e-36	-0.307105	0.542	0.851	2.62187e-31
Pimreg	7.03963e-29	-0.310189	0.338	0.667	2.27274e-24
Cdca2	9.67871e-33	-0.316739	0.479	0.757	3.12477e-28
Slc22a3	2.42886e-24	-0.317435	0.47	0.706	7.84156e-20
Tpx2	9.4055e-43	-0.324628	0.895	0.963	3.03657e-38
Mns1	5.23364e-37	-0.324659	0.605	0.868	1.68968e-32
Depdc1a	1.18602e-33	-0.333773	0.305	0.66	3.82906e-29
Aurka	2.70591e-35	-0.334519	0.356	0.705	8.73604e-31
Bcl2	1.21362e-26	-0.336503	0.578	0.768	3.91817e-22
Gas2l3	4.64593e-35	-0.336719	0.246	0.647	1.49994e-30
Ikzf2	2.13422e-29	-0.339045	0.728	0.872	6.89033e-25
Dlgap5	3.77496e-34	-0.339259	0.464	0.765	1.21875e-29
Prc1	1.11744e-33	-0.34474	0.916	0.897	3.60766e-29
Lockd	1.01327e-55	-0.348864	0.961	0.986	3.27136e-51
Ccnb1	6.84957e-22	-0.353057	0.428	0.658	2.21138e-17
Mis18bp1	2.22638e-32	-0.353828	0.707	0.844	7.18788e-28
Ckap2l	2.93141e-40	-0.355231	0.743	0.893	9.46404e-36
Hist1h1c	2.79653e-30	-0.362779	0.784	0.875	9.02861e-26
Hist1h1e	2.0521e-37	-0.371518	0.886	0.93	6.62522e-33
Sgo2a	2.82439e-40	-0.372848	0.341	0.727	9.11855e-36
Cenpf	9.19358e-34	-0.373782	0.898	0.976	2.96815e-29
Ttk	1.21532e-45	-0.381602	0.491	0.797	3.92365e-41
G2e3	3.94554e-37	-0.384987	0.635	0.852	1.27382e-32
Plk1	3.1164e-41	-0.386822	0.263	0.657	1.00613e-36
Ccnf	1.344e-46	-0.401107	0.293	0.702	4.3391e-42
Satb1	1.97506e-26	-0.412172	0.569	0.745	6.37649e-22
Hmmr	6.43721e-40	-0.431937	0.74	0.909	2.07825e-35
Gcnt2	2.03473e-54	-0.433331	0.841	0.958	6.56913e-50
Sgo1	1.92604e-53	-0.433577	0.617	0.873	6.21821e-49
Spc25	2.66303e-51	-0.440903	0.65	0.862	8.59758e-47
Hist1h1d	4.11338e-38	-0.462218	0.692	0.85	1.32801e-33
Angpt1	4.47766e-75	-0.550569	0.94	0.983	1.44561e-70
Dapp1	7.21569e-98	-0.624927	0.856	0.986	2.32959e-93

## Sheet: 37°C+T_vs_ice_G1
Supplementary Table 3. Differentially expressed genes in HSPCs incubated at 37°C with Triptolide, related to Figure 2
37°C with Triptolide vs. Ice (with and without Triptolide) - G1 cell cycle phase
	p_val	avg_log2FC	pct,1	pct,2	p_val_adj
4933406J09Rik	0	1.15274	0.844	0.095	0
Gm40841	0	0.947412	0.759	0.038	0
Sh2b2	0	0.775771	0.691	0.089	0
Bcl2l14	3.50815e-251	0.705331	0.419	0.063	1.13261e-246
Asah2	8.81796e-294	0.669953	0.723	0.333	2.84688e-289
4930435F18Rik	0	0.580414	0.481	0.004	0
Gm28403	1.65805e-291	0.547597	0.476	0.068	5.35302e-287
Gm5099	0	0.523619	0.464	0.005	0
Pex1	3.60911e-162	0.473198	0.463	0.168	1.1652e-157
Acot12	0	0.462841	0.407	0.004	0
Gm36431	6.13231e-254	0.434897	0.327	0.013	1.97982e-249
Map3k15	2.2553e-287	0.430583	0.38	0.02	7.28125e-283
Ccser1	8.08671e-133	0.418857	0.792	0.675	2.6108e-128
Nek10	6.25252e-272	0.408785	0.34	0.01	2.01863e-267
Mctp1	9.3352e-236	0.387275	0.963	0.918	3.01387e-231
Diaph2	6.89136e-95	0.3839	0.679	0.56	2.22488e-90
Mki67	8.59112e-166	0.381125	0.48	0.167	2.77364e-161
Tmbim7	1.20659e-238	0.377265	0.298	0.008	3.89547e-234
Gm33732	2.31842e-230	0.34564	0.276	0.003	7.48501e-226
Hormad2	1.42078e-190	0.337662	0.289	0.023	4.587e-186
Gna14	8.04388e-197	0.333155	0.305	0.028	2.59697e-192
Pard3b	1.4115e-103	0.33224	0.829	0.756	4.55704e-99
Arhgap15	0	0.328038	0.993	0.984	0
A430010J10Rik	2.50872e-199	0.311191	0.253	0.006	8.09939e-195
Gm30551	1.06144e-197	0.30482	0.242	0.003	3.42685e-193
1700109H08Rik	1.82317e-116	0.304459	0.354	0.116	5.88612e-112
Kcnq1ot1	4.35855e-98	0.300467	0.889	0.836	1.40716e-93
Lepr	6.73193e-178	0.286944	0.226	0.005	2.1734e-173
Slc12a8	1.45239e-204	0.285123	0.25	0.003	4.68904e-200
Fgfr2	3.00992e-54	0.283025	0.576	0.486	9.71751e-50
C130071C03Rik	5.48189e-158	0.278559	0.203	0.005	1.76983e-153
Mcmdc2	1.45643e-160	0.273602	0.272	0.032	4.70208e-156
Esr1	4.94567e-57	0.272844	0.702	0.613	1.59671e-52
Gm12023	4.80524e-172	0.266973	0.213	0.003	1.55137e-167
Prkg1	3.90795e-61	0.266903	0.833	0.793	1.26168e-56
Sugct	5.03655e-32	0.26387	0.4	0.29	1.62605e-27
Il13ra1	1.7765e-161	0.261676	0.218	0.009	5.73542e-157
Samd12	2.94679e-42	0.256562	0.732	0.703	9.51372e-38
Mir99ahg	6.86361e-71	0.255428	0.844	0.841	2.21592e-66
Msrb3	1.56029e-57	0.254261	0.381	0.211	5.03738e-53
Mpp7	8.04594e-47	0.254003	0.618	0.536	2.59763e-42
Ubr2	2.28517e-76	-0.252625	0.353	0.657	7.37768e-72
Ifngr1	2.86297e-81	-0.255571	0.259	0.566	9.24311e-77
Tgfbr1	3.74512e-93	-0.256036	0.112	0.389	1.20911e-88
Mef2c	2.06954e-119	-0.256924	0.895	0.978	6.68151e-115
Rgs2	8.762e-107	-0.258476	0.081	0.374	2.82881e-102
Pml	8.82978e-94	-0.261278	0.15	0.446	2.85069e-89
Lyst	5.74678e-84	-0.261605	0.233	0.533	1.85535e-79
Flt3	4.18095e-53	-0.266058	0.651	0.78	1.34982e-48
Arhgap18	1.12542e-76	-0.267634	0.505	0.772	3.63341e-72
Taf1d	3.26195e-92	-0.268067	0.655	0.87	1.05312e-87
Atp10a	1.29229e-80	-0.269174	0.229	0.51	4.17216e-76
Trpc6	2.98223e-46	-0.269499	0.379	0.576	9.62812e-42
Dyrk1a	2.88683e-92	-0.269848	0.217	0.527	9.32012e-88
Ier3	6.17154e-118	-0.272377	0.054	0.348	1.99248e-113
Rel	1.10859e-96	-0.274469	0.192	0.509	3.57907e-92
Kansl1l	9.38684e-69	-0.275189	0.48	0.748	3.03054e-64
Hist1h4h	4.10445e-120	-0.276	0.102	0.434	1.32512e-115
Ccl4	3.77728e-107	-0.276559	0.059	0.337	1.21949e-102
Tnip3	3.87448e-83	-0.277743	0.136	0.402	1.25087e-78
Cep68	1.09037e-98	-0.278741	0.247	0.583	3.52026e-94
Snhg1	4.91948e-86	-0.278987	0.424	0.74	1.58826e-81
Itpkb	8.41192e-110	-0.280853	0.125	0.44	2.71579e-105
Fbxo11	7.63579e-84	-0.281895	0.359	0.664	2.46521e-79
Gata2	1.46558e-103	-0.28315	0.116	0.42	4.73162e-99
Fam111a	9.04232e-103	-0.289837	0.168	0.485	2.91931e-98
Maml2	1.76669e-83	-0.295435	0.457	0.769	5.70375e-79
Tbxas1	5.04646e-73	-0.295513	0.45	0.714	1.62925e-68
H3f3b	0	-0.298373	0.982	0.999	0
Myct1	4.47948e-90	-0.300251	0.32	0.624	1.4462e-85
Comt	2.35533e-108	-0.304989	0.331	0.681	7.60418e-104
Mllt3	9.39305e-75	-0.316905	0.485	0.746	3.03255e-70
BC035044	2.19249e-100	-0.317908	0.161	0.45	7.07844e-96
Parp8	7.96131e-96	-0.320111	0.518	0.772	2.57031e-91
Gm15261	1.45423e-100	-0.32289	0.151	0.456	4.69499e-96
Rgs1	2.66379e-127	-0.322931	0.064	0.378	8.60005e-123
Ssh2	5.82704e-103	-0.323382	0.349	0.67	1.88126e-98
Dnajc6	1.2488e-114	-0.324682	0.167	0.498	4.03176e-110
1600010M07Rik	3.73411e-128	-0.326259	0.173	0.54	1.20556e-123
Hspa5	8.92953e-114	-0.328546	0.619	0.863	2.8829e-109
Rtp4	3.68291e-128	-0.333106	0.061	0.373	1.18903e-123
Runx1	3.92884e-150	-0.333165	0.78	0.94	1.26843e-145
Dock10	6.60562e-113	-0.334324	0.668	0.882	2.13262e-108
Angpt1	3.53107e-201	-0.334353	0.941	0.976	1.14001e-196
Neat1	2.45236e-133	-0.3345	0.15	0.513	7.91746e-129
Satb1	3.57034e-73	-0.342203	0.367	0.604	1.15268e-68
Tox	1.7918e-92	-0.34628	0.397	0.701	5.78481e-88
Tsc22d1	1.40301e-127	-0.355549	0.425	0.775	4.52962e-123
Ern1	1.71067e-107	-0.359992	0.45	0.752	5.52291e-103
Hlf	9.11341e-166	-0.362303	0.834	0.939	2.94227e-161
Runx2	3.04118e-138	-0.363184	0.571	0.87	9.81844e-134
Nfkbia	3.28638e-165	-0.380598	0.114	0.512	1.06101e-160
Dleu2	4.74117e-163	-0.391048	0.154	0.567	1.53069e-158
Etv6	0	-0.39107	0.936	0.991	0
Xbp1	1.49194e-161	-0.391659	0.203	0.612	4.81673e-157
Mycn	6.24137e-189	-0.397782	0.023	0.409	2.01503e-184
Fut8	7.43967e-149	-0.401319	0.638	0.89	2.4019e-144
Inpp5d	1.01891e-163	-0.40144	0.421	0.782	3.28955e-159
Rps6ka5	1.13634e-151	-0.402893	0.296	0.679	3.66867e-147
Ccnl1	2.99747e-182	-0.410404	0.225	0.668	9.67732e-178
Zeb2	1.25212e-126	-0.412114	0.377	0.707	4.04247e-122
Eya1	3.55703e-193	-0.43152	0.147	0.588	1.14839e-188
Tubb4b	2.70879e-181	-0.432629	0.257	0.696	8.74531e-177
St8sia4	1.86782e-153	-0.433805	0.25	0.633	6.03026e-149
Btg1	4.00702e-195	-0.441429	0.218	0.669	1.29367e-190
Ikzf2	2.66489e-172	-0.443405	0.479	0.817	8.6036e-168
Calcrl	1.28444e-171	-0.446555	0.478	0.815	4.1468e-167
Ltb	4.65221e-154	-0.466794	0.362	0.738	1.50196e-149
Adgrl4	0	-0.476173	0.908	0.978	0
Samsn1	2.96866e-277	-0.477978	0.731	0.965	9.58431e-273
Dusp2	2.46414e-257	-0.488961	0.063	0.565	7.95548e-253
Gm4258	8.22737e-200	-0.494787	0.187	0.633	2.65621e-195
Fli1	2.22898e-237	-0.49658	0.554	0.902	7.19625e-233
Ubc	1.01374e-255	-0.506332	0.35	0.843	3.27287e-251
Pde4b	5.09422e-267	-0.513163	0.114	0.642	1.64467e-262
Hist1h1e	1.23349e-239	-0.520804	0.114	0.599	3.98232e-235
Abhd17b	1.82522e-254	-0.535915	0.14	0.645	5.89272e-250
Hist1h4d	0	-0.57696	0.408	0.888	0
Ikzf1	0	-0.598661	0.51	0.91	0
Il12a	3.45126e-254	-0.626342	0.057	0.546	1.11424e-249
Myc	4.51672e-301	-0.627765	0.074	0.616	1.45822e-296
Fchsd2	0	-0.645435	0.491	0.93	0
Meis1	0	-0.648859	0.671	0.968	0
Gcnt2	0	-0.737063	0.586	0.96	0
Dapp1	0	-0.769826	0.568	0.966	0
Slc38a2	0	-0.825452	0.321	0.939	0
Zfp36l2	0	-1.01689	0.439	0.989	0

## Sheet: 37°C+T_vs_ice_S
Supplementary Table 3. Differentially expressed genes in HSPCs incubated at 37°C with Triptolide, related to Figure 2
37°C with Triptolide vs. Ice (with and without Triptolide) - S cell cycle phase
Gene	p_val	avg_log2FC	pct,1	pct,2	p_val_adj
4933406J09Rik	0	1.06737	0.882	0.111	0
Gm40841	0	0.833375	0.777	0.034	0
Bcl2l14	4.97206e-238	0.819022	0.552	0.038	1.60523e-233
Pex1	2.96263e-229	0.677877	0.708	0.216	9.56484e-225
Sh2b2	8.26582e-252	0.628418	0.713	0.173	2.66862e-247
Gm28403	1.80443e-224	0.592454	0.609	0.087	5.8256e-220
Asah2	7.90662e-184	0.586804	0.731	0.332	2.55265e-179
Tmbim7	1.33694e-254	0.565548	0.537	0.009	4.31631e-250
Gm36431	1.19074e-203	0.49888	0.461	0.016	3.84431e-199
Gm5099	8.29873e-265	0.4919	0.548	0.006	2.67925e-260
4930435F18Rik	8.30154e-227	0.468976	0.477	0.003	2.68015e-222
Gna14	4.30572e-182	0.462727	0.502	0.062	1.3901e-177
4930544I03Rik	7.63705e-187	0.45959	0.416	0.008	2.46562e-182
Acot12	2.35582e-233	0.432888	0.489	0.004	7.60575e-229
Hormad2	3.2325e-171	0.426565	0.424	0.025	1.04361e-166
Fgfr2	5.34113e-91	0.425029	0.743	0.584	1.72438e-86
1700109H08Rik	2.06871e-142	0.417089	0.558	0.174	6.67882e-138
Ccser1	3.3285e-77	0.403291	0.808	0.707	1.07461e-72
Diaph3	1.86597e-96	0.385418	0.862	0.797	6.02429e-92
Nek10	7.374e-172	0.377831	0.388	0.008	2.3807e-167
Neb	7.53935e-160	0.374687	0.419	0.035	2.43408e-155
Cep128	9.82685e-79	0.373523	0.817	0.745	3.1726e-74
Klhl32	2.20237e-155	0.369477	0.439	0.051	7.11036e-151
Diaph2	3.73826e-71	0.36719	0.785	0.704	1.2069e-66
Gm30551	4.1193e-160	0.366416	0.367	0.008	1.32992e-155
A430010J10Rik	3.62464e-158	0.362178	0.363	0.008	1.17022e-153
Lepr	1.24567e-159	0.354172	0.364	0.007	4.02164e-155
Atrnl1	8.93904e-64	0.349621	0.665	0.511	2.88597e-59
Pard3b	5.63612e-102	0.346021	0.946	0.895	1.81962e-97
Map3k15	4.12875e-138	0.337193	0.393	0.042	1.33297e-133
Mctp1	2.87341e-88	0.336875	0.941	0.913	9.27681e-84
C130071C03Rik	9.98316e-128	0.330358	0.309	0.01	3.22306e-123
Slc12a8	8.61647e-159	0.327299	0.355	0.004	2.78183e-154
Ankib1	1.20871e-39	0.313679	0.685	0.654	3.90231e-35
Arhgap15	2.1966e-174	0.308467	0.997	0.994	7.09171e-170
Sugct	1.13978e-33	0.276785	0.419	0.26	3.67977e-29
Armh1	4.42717e-117	0.274895	0.281	0.007	1.42931e-112
Gm29050	2.10348e-106	0.262691	0.342	0.048	6.79107e-102
Kcnq1ot1	8.29454e-50	0.255917	0.93	0.892	2.67789e-45
Rad51b	2.80166e-45	0.255268	0.864	0.86	9.04516e-41
Ccdc141	1.76132e-93	0.25306	0.272	0.025	5.68642e-89
Esr1	7.68328e-32	0.251624	0.697	0.63	2.48055e-27
Hmga2	1.35648e-40	-0.25005	0.444	0.683	4.3794e-36
Tbxas1	1.69348e-48	-0.25007	0.377	0.671	5.4674e-44
Gm15261	2.31028e-63	-0.250348	0.153	0.458	7.45873e-59
A330040F15Rik	6.26445e-114	-0.250737	0.024	0.399	2.02248e-109
Map3k5	6.19769e-72	-0.251702	0.262	0.621	2.00092e-67
Mycn	9.06199e-95	-0.253967	0.022	0.345	2.92566e-90
Hist1h4h	4.26596e-53	-0.255358	0.224	0.545	1.37726e-48
Cebpb	1.28285e-104	-0.256253	0.078	0.472	4.14167e-100
Lyst	1.12332e-74	-0.256734	0.282	0.655	3.62665e-70
Fbxo11	4.23649e-63	-0.25775	0.345	0.682	1.36775e-58
Ubr2	1.69216e-71	-0.264313	0.392	0.739	5.46314e-67
Cep68	2.30675e-79	-0.264487	0.284	0.666	7.44734e-75
Hist1h2ap	9.8261e-21	-0.26481	0.238	0.416	3.17236e-16
Wdhd1	1.37143e-74	-0.26581	0.31	0.683	4.42766e-70
Comt	5.66029e-76	-0.265875	0.45	0.796	1.82743e-71
Ern1	1.13218e-55	-0.267266	0.466	0.759	3.65523e-51
Taf1d	3.87375e-93	-0.268252	0.841	0.983	1.25064e-88
A630089N07Rik	4.09807e-57	-0.268261	0.564	0.844	1.32306e-52
Cenpk	2.10822e-60	-0.269523	0.485	0.777	6.8064e-56
Ier2	3.77699e-110	-0.272747	0.091	0.5	1.2194e-105
Cdk12	6.15646e-74	-0.273095	0.424	0.771	1.98761e-69
Bcl2	9.42726e-55	-0.273355	0.503	0.769	3.04359e-50
Flt3	7.87563e-44	-0.275653	0.72	0.833	2.54265e-39
Hspa5	2.52306e-68	-0.27781	0.812	0.959	8.1457e-64
Fbxo5	1.39331e-99	-0.278308	0.055	0.41	4.49829e-95
Mgat5	2.51814e-64	-0.278947	0.477	0.783	8.12981e-60
Sik3	1.90996e-69	-0.282263	0.422	0.758	6.16629e-65
Mms22l	2.14136e-70	-0.282565	0.482	0.791	6.91338e-66
Snhg1	3.91399e-79	-0.28966	0.589	0.91	1.26363e-74
Cdc6	2.57046e-93	-0.29544	0.196	0.584	8.29874e-89
Pml	9.7226e-105	-0.296133	0.205	0.633	3.13894e-100
Nfkbia	9.22265e-104	-0.30223	0.127	0.534	2.97753e-99
Eya1	2.10897e-103	-0.303093	0.146	0.564	6.80881e-99
Btg1	2.70579e-101	-0.306664	0.204	0.629	8.73565e-97
Runx3	1.87585e-86	-0.308867	0.483	0.807	6.05617e-82
Atad5	1.17616e-83	-0.309552	0.403	0.763	3.79723e-79
Tgfbr1	2.23239e-114	-0.315553	0.122	0.544	7.20727e-110
Dyrk1a	9.49059e-101	-0.316605	0.278	0.686	3.06404e-96
Nsd2	1.03897e-94	-0.32037	0.659	0.91	3.35432e-90
Atp10a	1.54329e-93	-0.325027	0.331	0.714	4.98252e-89
Cdca7	2.45138e-160	-0.326441	0.893	0.988	7.91428e-156
Inpp5d	1.09215e-99	-0.330404	0.5	0.832	3.52601e-95
Dtl	8.17568e-104	-0.333789	0.566	0.878	2.63952e-99
Hjurp	3.58464e-101	-0.335157	0.381	0.772	1.1573e-96
Parp8	1.89986e-70	-0.336607	0.545	0.804	6.13369e-66
Angpt1	1.56365e-129	-0.340056	0.97	0.99	5.04823e-125
Hist2h2ac	2.18909e-71	-0.341209	0.171	0.523	7.06747e-67
Hlf	3.34661e-76	-0.341623	0.787	0.926	1.08045e-71
Xbp1	2.29842e-115	-0.341951	0.227	0.676	7.42043e-111
Slfn9	3.63743e-88	-0.346471	0.281	0.66	1.17435e-83
St8sia4	7.89332e-89	-0.349191	0.265	0.635	2.54836e-84
Wdr76	2.60682e-116	-0.353721	0.504	0.882	8.41611e-112
Ssh2	6.27381e-106	-0.356568	0.456	0.824	2.0255e-101
Dnajc6	2.79917e-108	-0.358928	0.245	0.671	9.03712e-104
Ccne2	2.52103e-83	-0.365155	0.331	0.667	8.13914e-79
Hist1h4d	3.2829e-90	-0.367976	0.638	0.927	1.05988e-85
Runx1	2.56584e-132	-0.375416	0.824	0.979	8.2838e-128
Slbp	4.32475e-140	-0.377717	0.686	0.945	1.39625e-135
Hist1h1b	9.06042e-32	-0.382219	0.292	0.516	2.92516e-27
BC035044	6.22086e-110	-0.384429	0.252	0.649	2.00841e-105
Cgas	3.10686e-131	-0.386132	0.256	0.71	1.00305e-126
Runx2	3.27232e-119	-0.38742	0.604	0.908	1.05647e-114
Samsn1	2.87277e-143	-0.388097	0.806	0.976	9.27473e-139
Satb1	3.36995e-72	-0.390663	0.379	0.674	1.08799e-67
Ikzf2	1.68753e-99	-0.393641	0.478	0.813	5.44821e-95
Dock10	6.96313e-125	-0.395417	0.764	0.959	2.24805e-120
Dusp2	2.70153e-177	-0.397123	0.06	0.595	8.72189e-173
Calcrl	1.95777e-105	-0.407132	0.516	0.833	6.32065e-101
Fut8	6.68243e-116	-0.411636	0.704	0.946	2.15742e-111
Zeb2	5.81457e-94	-0.414829	0.535	0.821	1.87723e-89
Hist1h1e	1.77922e-83	-0.415053	0.229	0.623	5.74421e-79
Pde4b	2.16621e-177	-0.415389	0.118	0.68	6.99362e-173
Ubc	3.70684e-140	-0.416426	0.444	0.906	1.19675e-135
1600010M07Rik	5.38667e-155	-0.417148	0.217	0.738	1.73909e-150
Cdt1	1.76473e-171	-0.41836	0.26	0.803	5.69744e-167
Ccnl1	2.44004e-168	-0.423038	0.228	0.771	7.87766e-164
Etv6	1.20677e-254	-0.436595	0.949	0.999	3.89605e-250
Adgrl4	2.12126e-228	-0.45408	0.959	0.983	6.8485e-224
Fli1	2.9652e-156	-0.454134	0.625	0.932	9.57316e-152
Gm4258	5.4776e-158	-0.487951	0.223	0.729	1.76844e-153
Abhd17b	3.45926e-201	-0.52008	0.22	0.784	1.11682e-196
Rps6ka5	5.16361e-192	-0.528889	0.417	0.878	1.66707e-187
Dleu2	1.93503e-205	-0.541396	0.215	0.802	6.24724e-201
Il12a	1.97511e-169	-0.562008	0.116	0.631	6.37665e-165
Tubb4b	1.52404e-215	-0.580015	0.487	0.934	4.92036e-211
Ikzf1	1.13304e-238	-0.585693	0.63	0.965	3.65801e-234
Fam111a	3.65113e-268	-0.606598	0.521	0.964	1.17877e-263
Meis1	3.97814e-241	-0.610614	0.694	0.963	1.28434e-236
Gcnt2	1.11153e-254	-0.646975	0.574	0.953	3.58858e-250
Fchsd2	1.50862e-276	-0.678814	0.517	0.963	4.87058e-272
Myc	5.89557e-301	-0.731964	0.108	0.824	1.90338e-296
Dapp1	0	-0.736737	0.668	0.99	0
Zfp36l2	0	-0.775617	0.61	0.994	0
Slc38a2	0	-0.825249	0.477	0.991	0

## Sheet: 37°C+T_vs_ice_G2M
Supplementary Table 3. Differentially expressed genes in HSPCs incubated at 37°C with Triptolide, related to Figure 2
37°C with Triptolide vs. Ice (with and without Triptolide) - G2M cell cycle phase
Gene	p_val	avg_log2FC	pct,1	pct,2	p_val_adj
4933406J09Rik	2.14128e-174	0.981038	0.877	0.158	6.91312e-170
Gm40841	2.97636e-170	0.831839	0.796	0.049	9.60918e-166
Gm28403	9.34263e-135	0.741247	0.752	0.113	3.01627e-130
Pex1	7.37038e-119	0.722321	0.791	0.287	2.37953e-114
4930544I03Rik	5.17617e-136	0.688114	0.653	0.011	1.67113e-131
Sh2b2	8.0997e-132	0.662779	0.755	0.143	2.61499e-127
Bcl2l14	2.04353e-70	0.580552	0.436	0.039	6.59754e-66
Tmbim7	6.3578e-117	0.568162	0.584	0.013	2.05261e-112
4930435F18Rik	1.23374e-112	0.54705	0.562	0.008	3.98314e-108
Lepr	1.88897e-107	0.514506	0.549	0.014	6.09854e-103
C130071C03Rik	6.58516e-93	0.512942	0.484	0.008	2.12602e-88
Gm5099	1.93248e-118	0.490456	0.587	0.007	6.23901e-114
Asah2	2.52128e-60	0.456396	0.747	0.446	8.13994e-56
1700109H08Rik	5.31625e-70	0.446914	0.658	0.278	1.71635e-65
Gm36431	1.1248e-88	0.440629	0.474	0.013	3.6314e-84
Acot12	9.79575e-104	0.439016	0.531	0.008	3.16256e-99
Hormad2	9.15886e-84	0.41799	0.488	0.032	2.95694e-79
Map3k15	2.69492e-92	0.412461	0.526	0.039	8.70056e-88
Gna14	1.16367e-72	0.410015	0.505	0.075	3.75692e-68
Cep128	1.26599e-67	0.389618	0.931	0.902	4.08726e-63
Nek10	2.64712e-83	0.384382	0.442	0.007	8.54624e-79
A430010J10Rik	3.23477e-82	0.384215	0.429	0.003	1.04434e-77
Slc12a8	7.97923e-94	0.378426	0.479	0.003	2.57609e-89
Gm30551	4.51023e-77	0.374017	0.41	0.004	1.45613e-72
Diaph3	1.0883e-65	0.366204	0.961	0.914	3.51358e-61
Mctp1	9.27169e-45	0.352826	0.936	0.903	2.99336e-40
Gm13842	1.18088e-88	0.343247	0.508	0.027	3.81248e-84
Gm29050	6.04842e-74	0.339874	0.459	0.039	1.95273e-69
Diaph2	9.73614e-33	0.336762	0.809	0.71	3.14331e-28
Arhgap15	1.49148e-89	0.321887	1	0.993	4.81526e-85
Pde4d	1.22406e-35	0.313365	0.911	0.893	3.95189e-31
Pawr	2.31552e-64	0.307804	0.373	0.015	7.47566e-60
Sugct	1.15429e-24	0.30282	0.484	0.273	3.72661e-20
Myo3b	7.39724e-64	0.301911	0.383	0.023	2.3882e-59
Ankib1	4.02916e-19	0.285869	0.706	0.672	1.30081e-14
Kcnq1ot1	2.32007e-31	0.285588	0.923	0.9	7.49034e-27
Klhl32	9.41085e-59	0.285566	0.408	0.052	3.03829e-54
Il13ra1	6.86314e-59	0.280781	0.34	0.011	2.21577e-54
Neb	3.24208e-56	0.276873	0.37	0.034	1.04671e-51
Esr1	3.3017e-20	0.273717	0.786	0.74	1.06595e-15
Fgfr2	4.54583e-25	0.271831	0.738	0.62	1.46762e-20
Ccdc162	5.54778e-34	0.271051	0.388	0.117	1.7911e-29
Mpp7	4.70227e-22	0.252333	0.743	0.677	1.51813e-17
Pard3b	2.92929e-23	0.251457	0.875	0.847	9.45722e-19
Popdc3	4.64644e-54	0.250836	0.303	0.004	1.5001e-49
Tbxas1	1.8255e-26	-0.251195	0.413	0.7	5.89361e-22
Atad5	2.65223e-32	-0.255297	0.373	0.689	8.56274e-28
Rgs2	1.65282e-47	-0.255638	0.173	0.571	5.33614e-43
E2f8	5.69088e-36	-0.255856	0.278	0.615	1.8373e-31
Runx3	2.0645e-33	-0.257339	0.562	0.826	6.66523e-29
Malt1	5.9383e-54	-0.257435	0.122	0.537	1.91718e-49
Plk4	2.18639e-38	-0.259497	0.359	0.702	7.05877e-34
Nsd2	5.57243e-33	-0.26094	0.77	0.9	1.79906e-28
Hist1h2ae	3.48815e-24	-0.262587	0.794	0.875	1.12615e-19
Lyst	2.56607e-39	-0.263712	0.319	0.679	8.28457e-35
Fbxo11	8.2068e-32	-0.263788	0.475	0.793	2.64957e-27
Hist2h2bb	3.62574e-25	-0.264444	0.523	0.727	1.17057e-20
Hist2h2aa1	1.48552e-26	-0.26467	0.428	0.677	4.79599e-22
Ubr2	7.9267e-39	-0.2678	0.539	0.858	2.55914e-34
Comt	5.88796e-38	-0.268712	0.536	0.851	1.90093e-33
Rtp4	8.22842e-48	-0.269023	0.081	0.439	2.65655e-43
Pml	1.79087e-46	-0.271235	0.268	0.668	5.78183e-42
Cxcr4	1.17881e-65	-0.27544	0.122	0.595	3.80579e-61
Lockd	1.66664e-54	-0.27731	0.964	0.986	5.38075e-50
Tsc22d1	2.25224e-38	-0.282228	0.548	0.841	7.27135e-34
Itpkb	1.05513e-48	-0.2837	0.219	0.623	3.40648e-44
Gm15261	6.91476e-46	-0.285972	0.138	0.516	2.23243e-41
Mgat5	7.7283e-37	-0.286597	0.62	0.88	2.49508e-32
Esco2	5.79609e-34	-0.286727	0.461	0.733	1.87127e-29
Wdr76	1.15649e-36	-0.286765	0.375	0.699	3.73372e-32
Hist1h2bj	4.27457e-31	-0.287877	0.498	0.736	1.38005e-26
Cdk12	3.60502e-40	-0.287971	0.587	0.857	1.16388e-35
Sik3	9.41995e-40	-0.294412	0.576	0.866	3.04123e-35
Cgas	5.59397e-51	-0.294852	0.202	0.62	1.80601e-46
Atp10a	5.49427e-41	-0.295531	0.395	0.74	1.77382e-36
Cenpk	4.46954e-42	-0.299388	0.554	0.835	1.44299e-37
Cdca2	2.07964e-43	-0.307082	0.429	0.757	6.71411e-39
Pou2f1	2.27188e-42	-0.308119	0.52	0.835	7.33476e-38
Angpt1	7.93935e-53	-0.313068	0.964	0.983	2.56322e-48
Plk1	2.51547e-41	-0.317852	0.319	0.657	8.12119e-37
Hist1h2bm	1.5407e-34	-0.31833	0.492	0.733	4.97415e-30
Polq	8.03554e-58	-0.318797	0.181	0.613	2.59427e-53
Ect2	7.03939e-45	-0.322392	0.546	0.83	2.27267e-40
Tgfbr1	6.39237e-63	-0.322989	0.179	0.643	2.06378e-58
Slbp	2.06036e-38	-0.323096	0.564	0.821	6.65186e-34
Ndc80	2.11317e-49	-0.327939	0.554	0.848	6.82238e-45
Hist1h2an	8.20442e-66	-0.329301	0.118	0.578	2.6488e-61
Kansl1l	9.61993e-44	-0.332114	0.64	0.897	3.1058e-39
Cks2	4.7541e-58	-0.33273	0.934	0.986	1.53486e-53
Dyrk1a	7.55336e-56	-0.342815	0.454	0.834	2.4386e-51
Runx1	1.91245e-61	-0.354581	0.887	0.985	6.17434e-57
Mis18bp1	3.34218e-44	-0.355777	0.617	0.844	1.07902e-39
Parp8	1.17003e-45	-0.356985	0.627	0.872	3.77743e-41
Kif18a	1.40953e-55	-0.358386	0.327	0.747	4.55067e-51
Dusp2	2.29963e-88	-0.363463	0.082	0.632	7.42434e-84
Hlf	7.22132e-41	-0.364015	0.824	0.925	2.3314e-36
Nfkbia	2.59484e-68	-0.366034	0.206	0.695	8.37744e-64
Hist1h2bc	7.7628e-45	-0.366709	0.247	0.661	2.50622e-40
Ttk	3.67527e-60	-0.368295	0.442	0.797	1.18656e-55
Ccnl1	3.69914e-68	-0.368869	0.344	0.819	1.19427e-63
Dock10	2.99403e-57	-0.369614	0.863	0.972	9.66622e-53
1600010M07Rik	2.17926e-70	-0.36982	0.247	0.733	7.03574e-66
Ckap2l	8.01321e-59	-0.372317	0.666	0.893	2.58706e-54
Hist1h2be	7.56144e-51	-0.37568	0.587	0.864	2.44121e-46
BC035044	6.4571e-48	-0.377846	0.385	0.689	2.08468e-43
St8sia4	7.386e-56	-0.378627	0.322	0.74	2.38457e-51
Eya1	5.14072e-67	-0.379435	0.276	0.745	1.65968e-62
Sgo2a	1.80838e-61	-0.379744	0.285	0.727	5.83834e-57
Btg1	3.69482e-65	-0.386758	0.365	0.802	1.19287e-60
Knl1	3.47427e-71	-0.390342	0.799	0.935	1.12167e-66
G2e3	2.57023e-51	-0.390476	0.531	0.852	8.29798e-47
Runx2	7.33258e-66	-0.392655	0.696	0.944	2.36732e-61
Ssh2	1.4885e-68	-0.396513	0.541	0.913	4.80563e-64
Aurka	5.22224e-72	-0.397134	0.234	0.705	1.686e-67
Hist1h1c	1.95019e-49	-0.399727	0.722	0.875	6.29618e-45
Etv6	4.07621e-113	-0.401853	0.977	0.999	1.316e-108
Samsn1	9.33413e-91	-0.401911	0.905	0.99	3.01352e-86
Ubc	2.17653e-60	-0.409083	0.671	0.968	7.02693e-56
Ikzf2	6.48839e-57	-0.413258	0.633	0.872	2.09478e-52
Fut8	1.77805e-61	-0.414093	0.758	0.947	5.74042e-57
Dnajc6	3.26854e-66	-0.419839	0.36	0.786	1.05525e-61
Satb1	1.24896e-39	-0.422244	0.512	0.745	4.03228e-35
Zeb2	6.37857e-54	-0.425652	0.609	0.886	2.05932e-49
Calcrl	4.16715e-67	-0.427848	0.64	0.907	1.34537e-62
Inpp5d	2.37343e-85	-0.430768	0.635	0.942	7.66263e-81
B930036N10Rik	7.66009e-100	-0.432825	0.056	0.633	2.47306e-95
Hist1h2ap	6.29221e-59	-0.443126	0.781	0.925	2.03144e-54
Ccnf	1.54495e-86	-0.445841	0.173	0.702	4.98788e-82
Fli1	2.36108e-82	-0.462835	0.704	0.963	7.62276e-78
Sgo1	1.95071e-82	-0.469114	0.516	0.873	6.29786e-78
Tubb4b	9.27847e-108	-0.470178	0.906	0.979	2.99555e-103
Myc	1.52749e-89	-0.470957	0.107	0.641	4.9315e-85
Hist1h1e	1.59992e-69	-0.474714	0.776	0.93	5.16533e-65
Fam111a	9.35991e-90	-0.477166	0.472	0.872	3.02185e-85
Hist1h1d	3.51847e-56	-0.479838	0.627	0.85	1.13594e-51
Pde4b	2.59913e-106	-0.484721	0.204	0.807	8.39129e-102
Adgrl4	1.8439e-109	-0.48685	0.944	0.986	5.95302e-105
Hjurp	6.13287e-92	-0.489747	0.694	0.947	1.98e-87
Hist1h1b	4.69468e-62	-0.492922	0.798	0.875	1.51568e-57
Rps6ka5	6.90175e-91	-0.493417	0.47	0.892	2.22823e-86
Abhd17b	1.02318e-105	-0.498567	0.257	0.826	3.30333e-101
Il12a	1.11634e-83	-0.516152	0.141	0.662	3.6041e-79
Ikzf1	8.03599e-118	-0.5502	0.755	0.982	2.59442e-113
Gm4258	3.48119e-102	-0.577149	0.321	0.862	1.1239e-97
Hist2h2ac	7.13417e-71	-0.57826	0.632	0.844	2.30327e-66
Meis1	2.31781e-128	-0.639049	0.74	0.976	7.48304e-124
Fbxo5	2.02249e-134	-0.640072	0.118	0.79	6.52961e-130
Fchsd2	4.24703e-131	-0.650476	0.622	0.976	1.37115e-126
Dleu2	2.25446e-132	-0.678832	0.347	0.934	7.27854e-128
Gcnt2	2.55579e-134	-0.697123	0.635	0.958	8.25138e-130
Dapp1	1.12321e-153	-0.701967	0.74	0.986	3.62628e-149
Zfp36l2	2.26174e-154	-0.704168	0.738	0.996	7.30202e-150
Slc38a2	1.04218e-177	-0.78657	0.595	0.992	3.36469e-173

## Sheet: 37°C+T_vs_37°C_G1
Supplementary Table 3. Differentially expressed genes in HSPCs incubated at 37°C with Triptolide, related to Figure 2
37°C with Triptolide vs. 37°C without Triptolide - G1 cell cycle phase
Gene	p_val	avg_log2FC	pct,1	pct,2	p_val_adj
4933406J09Rik	0	1.15274	0.844	0.095	0
Gm40841	0	0.947412	0.759	0.038	0
Sh2b2	0	0.775771	0.691	0.089	0
Bcl2l14	3.50815e-251	0.705331	0.419	0.063	1.13261e-246
Asah2	8.81796e-294	0.669953	0.723	0.333	2.84688e-289
4930435F18Rik	0	0.580414	0.481	0.004	0
Gm28403	1.65805e-291	0.547597	0.476	0.068	5.35302e-287
Gm5099	0	0.523619	0.464	0.005	0
Pex1	3.60911e-162	0.473198	0.463	0.168	1.1652e-157
Acot12	0	0.462841	0.407	0.004	0
Gm36431	6.13231e-254	0.434897	0.327	0.013	1.97982e-249
Map3k15	2.2553e-287	0.430583	0.38	0.02	7.28125e-283
Ccser1	8.08671e-133	0.418857	0.792	0.675	2.6108e-128
Nek10	6.25252e-272	0.408785	0.34	0.01	2.01863e-267
Mctp1	9.3352e-236	0.387275	0.963	0.918	3.01387e-231
Diaph2	6.89136e-95	0.3839	0.679	0.56	2.22488e-90
Mki67	8.59112e-166	0.381125	0.48	0.167	2.77364e-161
Tmbim7	1.20659e-238	0.377265	0.298	0.008	3.89547e-234
Gm33732	2.31842e-230	0.34564	0.276	0.003	7.48501e-226
Hormad2	1.42078e-190	0.337662	0.289	0.023	4.587e-186
Gna14	8.04388e-197	0.333155	0.305	0.028	2.59697e-192
Pard3b	1.4115e-103	0.33224	0.829	0.756	4.55704e-99
Arhgap15	0	0.328038	0.993	0.984	0
A430010J10Rik	2.50872e-199	0.311191	0.253	0.006	8.09939e-195
Gm30551	1.06144e-197	0.30482	0.242	0.003	3.42685e-193
1700109H08Rik	1.82317e-116	0.304459	0.354	0.116	5.88612e-112
Kcnq1ot1	4.35855e-98	0.300467	0.889	0.836	1.40716e-93
Lepr	6.73193e-178	0.286944	0.226	0.005	2.1734e-173
Slc12a8	1.45239e-204	0.285123	0.25	0.003	4.68904e-200
Fgfr2	3.00992e-54	0.283025	0.576	0.486	9.71751e-50
C130071C03Rik	5.48189e-158	0.278559	0.203	0.005	1.76983e-153
Mcmdc2	1.45643e-160	0.273602	0.272	0.032	4.70208e-156
Esr1	4.94567e-57	0.272844	0.702	0.613	1.59671e-52
Gm12023	4.80524e-172	0.266973	0.213	0.003	1.55137e-167
Prkg1	3.90795e-61	0.266903	0.833	0.793	1.26168e-56
Sugct	5.03655e-32	0.26387	0.4	0.29	1.62605e-27
Il13ra1	1.7765e-161	0.261676	0.218	0.009	5.73542e-157
Samd12	2.94679e-42	0.256562	0.732	0.703	9.51372e-38
Mir99ahg	6.86361e-71	0.255428	0.844	0.841	2.21592e-66
Msrb3	1.56029e-57	0.254261	0.381	0.211	5.03738e-53
Mpp7	8.04594e-47	0.254003	0.618	0.536	2.59763e-42
Ubr2	2.28517e-76	-0.252625	0.353	0.657	7.37768e-72
Ifngr1	2.86297e-81	-0.255571	0.259	0.566	9.24311e-77
Tgfbr1	3.74512e-93	-0.256036	0.112	0.389	1.20911e-88
Mef2c	2.06954e-119	-0.256924	0.895	0.978	6.68151e-115
Rgs2	8.762e-107	-0.258476	0.081	0.374	2.82881e-102
Pml	8.82978e-94	-0.261278	0.15	0.446	2.85069e-89
Lyst	5.74678e-84	-0.261605	0.233	0.533	1.85535e-79
Flt3	4.18095e-53	-0.266058	0.651	0.78	1.34982e-48
Arhgap18	1.12542e-76	-0.267634	0.505	0.772	3.63341e-72
Taf1d	3.26195e-92	-0.268067	0.655	0.87	1.05312e-87
Atp10a	1.29229e-80	-0.269174	0.229	0.51	4.17216e-76
Trpc6	2.98223e-46	-0.269499	0.379	0.576	9.62812e-42
Dyrk1a	2.88683e-92	-0.269848	0.217	0.527	9.32012e-88
Ier3	6.17154e-118	-0.272377	0.054	0.348	1.99248e-113
Rel	1.10859e-96	-0.274469	0.192	0.509	3.57907e-92
Kansl1l	9.38684e-69	-0.275189	0.48	0.748	3.03054e-64
Hist1h4h	4.10445e-120	-0.276	0.102	0.434	1.32512e-115
Ccl4	3.77728e-107	-0.276559	0.059	0.337	1.21949e-102
Tnip3	3.87448e-83	-0.277743	0.136	0.402	1.25087e-78
Cep68	1.09037e-98	-0.278741	0.247	0.583	3.52026e-94
Snhg1	4.91948e-86	-0.278987	0.424	0.74	1.58826e-81
Itpkb	8.41192e-110	-0.280853	0.125	0.44	2.71579e-105
Fbxo11	7.63579e-84	-0.281895	0.359	0.664	2.46521e-79
Gata2	1.46558e-103	-0.28315	0.116	0.42	4.73162e-99
Fam111a	9.04232e-103	-0.289837	0.168	0.485	2.91931e-98
Maml2	1.76669e-83	-0.295435	0.457	0.769	5.70375e-79
Tbxas1	5.04646e-73	-0.295513	0.45	0.714	1.62925e-68
H3f3b	0	-0.298373	0.982	0.999	0
Myct1	4.47948e-90	-0.300251	0.32	0.624	1.4462e-85
Comt	2.35533e-108	-0.304989	0.331	0.681	7.60418e-104
Mllt3	9.39305e-75	-0.316905	0.485	0.746	3.03255e-70
BC035044	2.19249e-100	-0.317908	0.161	0.45	7.07844e-96
Parp8	7.96131e-96	-0.320111	0.518	0.772	2.57031e-91
Gm15261	1.45423e-100	-0.32289	0.151	0.456	4.69499e-96
Rgs1	2.66379e-127	-0.322931	0.064	0.378	8.60005e-123
Ssh2	5.82704e-103	-0.323382	0.349	0.67	1.88126e-98
Dnajc6	1.2488e-114	-0.324682	0.167	0.498	4.03176e-110
1600010M07Rik	3.73411e-128	-0.326259	0.173	0.54	1.20556e-123
Hspa5	8.92953e-114	-0.328546	0.619	0.863	2.8829e-109
Rtp4	3.68291e-128	-0.333106	0.061	0.373	1.18903e-123
Runx1	3.92884e-150	-0.333165	0.78	0.94	1.26843e-145
Dock10	6.60562e-113	-0.334324	0.668	0.882	2.13262e-108
Angpt1	3.53107e-201	-0.334353	0.941	0.976	1.14001e-196
Neat1	2.45236e-133	-0.3345	0.15	0.513	7.91746e-129
Satb1	3.57034e-73	-0.342203	0.367	0.604	1.15268e-68
Tox	1.7918e-92	-0.34628	0.397	0.701	5.78481e-88
Tsc22d1	1.40301e-127	-0.355549	0.425	0.775	4.52962e-123
Ern1	1.71067e-107	-0.359992	0.45	0.752	5.52291e-103
Hlf	9.11341e-166	-0.362303	0.834	0.939	2.94227e-161
Runx2	3.04118e-138	-0.363184	0.571	0.87	9.81844e-134
Nfkbia	3.28638e-165	-0.380598	0.114	0.512	1.06101e-160
Dleu2	4.74117e-163	-0.391048	0.154	0.567	1.53069e-158
Etv6	0	-0.39107	0.936	0.991	0
Xbp1	1.49194e-161	-0.391659	0.203	0.612	4.81673e-157
Mycn	6.24137e-189	-0.397782	0.023	0.409	2.01503e-184
Fut8	7.43967e-149	-0.401319	0.638	0.89	2.4019e-144
Inpp5d	1.01891e-163	-0.40144	0.421	0.782	3.28955e-159
Rps6ka5	1.13634e-151	-0.402893	0.296	0.679	3.66867e-147
Ccnl1	2.99747e-182	-0.410404	0.225	0.668	9.67732e-178
Zeb2	1.25212e-126	-0.412114	0.377	0.707	4.04247e-122
Eya1	3.55703e-193	-0.43152	0.147	0.588	1.14839e-188
Tubb4b	2.70879e-181	-0.432629	0.257	0.696	8.74531e-177
St8sia4	1.86782e-153	-0.433805	0.25	0.633	6.03026e-149
Btg1	4.00702e-195	-0.441429	0.218	0.669	1.29367e-190
Ikzf2	2.66489e-172	-0.443405	0.479	0.817	8.6036e-168
Calcrl	1.28444e-171	-0.446555	0.478	0.815	4.1468e-167
Ltb	4.65221e-154	-0.466794	0.362	0.738	1.50196e-149
Adgrl4	0	-0.476173	0.908	0.978	0
Samsn1	2.96866e-277	-0.477978	0.731	0.965	9.58431e-273
Dusp2	2.46414e-257	-0.488961	0.063	0.565	7.95548e-253
Gm4258	8.22737e-200	-0.494787	0.187	0.633	2.65621e-195
Fli1	2.22898e-237	-0.49658	0.554	0.902	7.19625e-233
Ubc	1.01374e-255	-0.506332	0.35	0.843	3.27287e-251
Pde4b	5.09422e-267	-0.513163	0.114	0.642	1.64467e-262
Hist1h1e	1.23349e-239	-0.520804	0.114	0.599	3.98232e-235
Abhd17b	1.82522e-254	-0.535915	0.14	0.645	5.89272e-250
Hist1h4d	0	-0.57696	0.408	0.888	0
Ikzf1	0	-0.598661	0.51	0.91	0
Il12a	3.45126e-254	-0.626342	0.057	0.546	1.11424e-249
Myc	4.51672e-301	-0.627765	0.074	0.616	1.45822e-296
Fchsd2	0	-0.645435	0.491	0.93	0
Meis1	0	-0.648859	0.671	0.968	0
Gcnt2	0	-0.737063	0.586	0.96	0
Dapp1	0	-0.769826	0.568	0.966	0
Slc38a2	0	-0.825452	0.321	0.939	0
Zfp36l2	0	-1.01689	0.439	0.989	0

## Sheet: 37°C+T_vs_37°C_S
Supplementary Table 3. Differentially expressed genes in HSPCs incubated at 37°C with Triptolide, related to Figure 2
37°C with Triptolide vs. 37°C without Triptolide - S cell cycle phase
Gene	p_val	avg_log2FC	pct,1	pct,2	p_val_adj
4933406J09Rik	0	1.06737	0.882	0.111	0
Gm40841	0	0.833375	0.777	0.034	0
Bcl2l14	4.97206e-238	0.819022	0.552	0.038	1.60523e-233
Pex1	2.96263e-229	0.677877	0.708	0.216	9.56484e-225
Sh2b2	8.26582e-252	0.628418	0.713	0.173	2.66862e-247
Gm28403	1.80443e-224	0.592454	0.609	0.087	5.8256e-220
Asah2	7.90662e-184	0.586804	0.731	0.332	2.55265e-179
Tmbim7	1.33694e-254	0.565548	0.537	0.009	4.31631e-250
Gm36431	1.19074e-203	0.49888	0.461	0.016	3.84431e-199
Gm5099	8.29873e-265	0.4919	0.548	0.006	2.67925e-260
4930435F18Rik	8.30154e-227	0.468976	0.477	0.003	2.68015e-222
Gna14	4.30572e-182	0.462727	0.502	0.062	1.3901e-177
4930544I03Rik	7.63705e-187	0.45959	0.416	0.008	2.46562e-182
Acot12	2.35582e-233	0.432888	0.489	0.004	7.60575e-229
Hormad2	3.2325e-171	0.426565	0.424	0.025	1.04361e-166
Fgfr2	5.34113e-91	0.425029	0.743	0.584	1.72438e-86
1700109H08Rik	2.06871e-142	0.417089	0.558	0.174	6.67882e-138
Ccser1	3.3285e-77	0.403291	0.808	0.707	1.07461e-72
Diaph3	1.86597e-96	0.385418	0.862	0.797	6.02429e-92
Nek10	7.374e-172	0.377831	0.388	0.008	2.3807e-167
Neb	7.53935e-160	0.374687	0.419	0.035	2.43408e-155
Cep128	9.82685e-79	0.373523	0.817	0.745	3.1726e-74
Klhl32	2.20237e-155	0.369477	0.439	0.051	7.11036e-151
Diaph2	3.73826e-71	0.36719	0.785	0.704	1.2069e-66
Gm30551	4.1193e-160	0.366416	0.367	0.008	1.32992e-155
A430010J10Rik	3.62464e-158	0.362178	0.363	0.008	1.17022e-153
Lepr	1.24567e-159	0.354172	0.364	0.007	4.02164e-155
Atrnl1	8.93904e-64	0.349621	0.665	0.511	2.88597e-59
Pard3b	5.63612e-102	0.346021	0.946	0.895	1.81962e-97
Map3k15	4.12875e-138	0.337193	0.393	0.042	1.33297e-133
Mctp1	2.87341e-88	0.336875	0.941	0.913	9.27681e-84
C130071C03Rik	9.98316e-128	0.330358	0.309	0.01	3.22306e-123
Slc12a8	8.61647e-159	0.327299	0.355	0.004	2.78183e-154
Ankib1	1.20871e-39	0.313679	0.685	0.654	3.90231e-35
Arhgap15	2.1966e-174	0.308467	0.997	0.994	7.09171e-170
Sugct	1.13978e-33	0.276785	0.419	0.26	3.67977e-29
Armh1	4.42717e-117	0.274895	0.281	0.007	1.42931e-112
Gm29050	2.10348e-106	0.262691	0.342	0.048	6.79107e-102
Kcnq1ot1	8.29454e-50	0.255917	0.93	0.892	2.67789e-45
Rad51b	2.80166e-45	0.255268	0.864	0.86	9.04516e-41
Ccdc141	1.76132e-93	0.25306	0.272	0.025	5.68642e-89
Esr1	7.68328e-32	0.251624	0.697	0.63	2.48055e-27
Hmga2	1.35648e-40	-0.25005	0.444	0.683	4.3794e-36
Tbxas1	1.69348e-48	-0.25007	0.377	0.671	5.4674e-44
Gm15261	2.31028e-63	-0.250348	0.153	0.458	7.45873e-59
A330040F15Rik	6.26445e-114	-0.250737	0.024	0.399	2.02248e-109
Map3k5	6.19769e-72	-0.251702	0.262	0.621	2.00092e-67
Mycn	9.06199e-95	-0.253967	0.022	0.345	2.92566e-90
Hist1h4h	4.26596e-53	-0.255358	0.224	0.545	1.37726e-48
Cebpb	1.28285e-104	-0.256253	0.078	0.472	4.14167e-100
Lyst	1.12332e-74	-0.256734	0.282	0.655	3.62665e-70
Fbxo11	4.23649e-63	-0.25775	0.345	0.682	1.36775e-58
Ubr2	1.69216e-71	-0.264313	0.392	0.739	5.46314e-67
Cep68	2.30675e-79	-0.264487	0.284	0.666	7.44734e-75
Hist1h2ap	9.8261e-21	-0.26481	0.238	0.416	3.17236e-16
Wdhd1	1.37143e-74	-0.26581	0.31	0.683	4.42766e-70
Comt	5.66029e-76	-0.265875	0.45	0.796	1.82743e-71
Ern1	1.13218e-55	-0.267266	0.466	0.759	3.65523e-51
Taf1d	3.87375e-93	-0.268252	0.841	0.983	1.25064e-88
A630089N07Rik	4.09807e-57	-0.268261	0.564	0.844	1.32306e-52
Cenpk	2.10822e-60	-0.269523	0.485	0.777	6.8064e-56
Ier2	3.77699e-110	-0.272747	0.091	0.5	1.2194e-105
Cdk12	6.15646e-74	-0.273095	0.424	0.771	1.98761e-69
Bcl2	9.42726e-55	-0.273355	0.503	0.769	3.04359e-50
Flt3	7.87563e-44	-0.275653	0.72	0.833	2.54265e-39
Hspa5	2.52306e-68	-0.27781	0.812	0.959	8.1457e-64
Fbxo5	1.39331e-99	-0.278308	0.055	0.41	4.49829e-95
Mgat5	2.51814e-64	-0.278947	0.477	0.783	8.12981e-60
Sik3	1.90996e-69	-0.282263	0.422	0.758	6.16629e-65
Mms22l	2.14136e-70	-0.282565	0.482	0.791	6.91338e-66
Snhg1	3.91399e-79	-0.28966	0.589	0.91	1.26363e-74
Cdc6	2.57046e-93	-0.29544	0.196	0.584	8.29874e-89
Pml	9.7226e-105	-0.296133	0.205	0.633	3.13894e-100
Nfkbia	9.22265e-104	-0.30223	0.127	0.534	2.97753e-99
Eya1	2.10897e-103	-0.303093	0.146	0.564	6.80881e-99
Btg1	2.70579e-101	-0.306664	0.204	0.629	8.73565e-97
Runx3	1.87585e-86	-0.308867	0.483	0.807	6.05617e-82
Atad5	1.17616e-83	-0.309552	0.403	0.763	3.79723e-79
Tgfbr1	2.23239e-114	-0.315553	0.122	0.544	7.20727e-110
Dyrk1a	9.49059e-101	-0.316605	0.278	0.686	3.06404e-96
Nsd2	1.03897e-94	-0.32037	0.659	0.91	3.35432e-90
Atp10a	1.54329e-93	-0.325027	0.331	0.714	4.98252e-89
Cdca7	2.45138e-160	-0.326441	0.893	0.988	7.91428e-156
Inpp5d	1.09215e-99	-0.330404	0.5	0.832	3.52601e-95
Dtl	8.17568e-104	-0.333789	0.566	0.878	2.63952e-99
Hjurp	3.58464e-101	-0.335157	0.381	0.772	1.1573e-96
Parp8	1.89986e-70	-0.336607	0.545	0.804	6.13369e-66
Angpt1	1.56365e-129	-0.340056	0.97	0.99	5.04823e-125
Hist2h2ac	2.18909e-71	-0.341209	0.171	0.523	7.06747e-67
Hlf	3.34661e-76	-0.341623	0.787	0.926	1.08045e-71
Xbp1	2.29842e-115	-0.341951	0.227	0.676	7.42043e-111
Slfn9	3.63743e-88	-0.346471	0.281	0.66	1.17435e-83
St8sia4	7.89332e-89	-0.349191	0.265	0.635	2.54836e-84
Wdr76	2.60682e-116	-0.353721	0.504	0.882	8.41611e-112
Ssh2	6.27381e-106	-0.356568	0.456	0.824	2.0255e-101
Dnajc6	2.79917e-108	-0.358928	0.245	0.671	9.03712e-104
Ccne2	2.52103e-83	-0.365155	0.331	0.667	8.13914e-79
Hist1h4d	3.2829e-90	-0.367976	0.638	0.927	1.05988e-85
Runx1	2.56584e-132	-0.375416	0.824	0.979	8.2838e-128
Slbp	4.32475e-140	-0.377717	0.686	0.945	1.39625e-135
Hist1h1b	9.06042e-32	-0.382219	0.292	0.516	2.92516e-27
BC035044	6.22086e-110	-0.384429	0.252	0.649	2.00841e-105
Cgas	3.10686e-131	-0.386132	0.256	0.71	1.00305e-126
Runx2	3.27232e-119	-0.38742	0.604	0.908	1.05647e-114
Samsn1	2.87277e-143	-0.388097	0.806	0.976	9.27473e-139
Satb1	3.36995e-72	-0.390663	0.379	0.674	1.08799e-67
Ikzf2	1.68753e-99	-0.393641	0.478	0.813	5.44821e-95
Dock10	6.96313e-125	-0.395417	0.764	0.959	2.24805e-120
Dusp2	2.70153e-177	-0.397123	0.06	0.595	8.72189e-173
Calcrl	1.95777e-105	-0.407132	0.516	0.833	6.32065e-101
Fut8	6.68243e-116	-0.411636	0.704	0.946	2.15742e-111
Zeb2	5.81457e-94	-0.414829	0.535	0.821	1.87723e-89
Hist1h1e	1.77922e-83	-0.415053	0.229	0.623	5.74421e-79
Pde4b	2.16621e-177	-0.415389	0.118	0.68	6.99362e-173
Ubc	3.70684e-140	-0.416426	0.444	0.906	1.19675e-135
1600010M07Rik	5.38667e-155	-0.417148	0.217	0.738	1.73909e-150
Cdt1	1.76473e-171	-0.41836	0.26	0.803	5.69744e-167
Ccnl1	2.44004e-168	-0.423038	0.228	0.771	7.87766e-164
Etv6	1.20677e-254	-0.436595	0.949	0.999	3.89605e-250
Adgrl4	2.12126e-228	-0.45408	0.959	0.983	6.8485e-224
Fli1	2.9652e-156	-0.454134	0.625	0.932	9.57316e-152
Gm4258	5.4776e-158	-0.487951	0.223	0.729	1.76844e-153
Abhd17b	3.45926e-201	-0.52008	0.22	0.784	1.11682e-196
Rps6ka5	5.16361e-192	-0.528889	0.417	0.878	1.66707e-187
Dleu2	1.93503e-205	-0.541396	0.215	0.802	6.24724e-201
Il12a	1.97511e-169	-0.562008	0.116	0.631	6.37665e-165
Tubb4b	1.52404e-215	-0.580015	0.487	0.934	4.92036e-211
Ikzf1	1.13304e-238	-0.585693	0.63	0.965	3.65801e-234
Fam111a	3.65113e-268	-0.606598	0.521	0.964	1.17877e-263
Meis1	3.97814e-241	-0.610614	0.694	0.963	1.28434e-236
Gcnt2	1.11153e-254	-0.646975	0.574	0.953	3.58858e-250
Fchsd2	1.50862e-276	-0.678814	0.517	0.963	4.87058e-272
Myc	5.89557e-301	-0.731964	0.108	0.824	1.90338e-296
Dapp1	0	-0.736737	0.668	0.99	0
Zfp36l2	0	-0.775617	0.61	0.994	0
Slc38a2	0	-0.825249	0.477	0.991	0

## Sheet: 37°C+T_vs_37°C_G2M
Supplementary Table 3. Differentially expressed genes in HSPCs incubated at 37°C with Triptolide, related to Figure 2
37°C with Triptolide vs. 37°C without Triptolide - G2M cell cycle phase
Gene	p_val	avg_log2FC	pct,1	pct,2	p_val_adj
4933406J09Rik	2.14128e-174	0.981038	0.877	0.158	6.91312e-170
Gm40841	2.97636e-170	0.831839	0.796	0.049	9.60918e-166
Gm28403	9.34263e-135	0.741247	0.752	0.113	3.01627e-130
Pex1	7.37038e-119	0.722321	0.791	0.287	2.37953e-114
4930544I03Rik	5.17617e-136	0.688114	0.653	0.011	1.67113e-131
Sh2b2	8.0997e-132	0.662779	0.755	0.143	2.61499e-127
Bcl2l14	2.04353e-70	0.580552	0.436	0.039	6.59754e-66
Tmbim7	6.3578e-117	0.568162	0.584	0.013	2.05261e-112
4930435F18Rik	1.23374e-112	0.54705	0.562	0.008	3.98314e-108
Lepr	1.88897e-107	0.514506	0.549	0.014	6.09854e-103
C130071C03Rik	6.58516e-93	0.512942	0.484	0.008	2.12602e-88
Gm5099	1.93248e-118	0.490456	0.587	0.007	6.23901e-114
Asah2	2.52128e-60	0.456396	0.747	0.446	8.13994e-56
1700109H08Rik	5.31625e-70	0.446914	0.658	0.278	1.71635e-65
Gm36431	1.1248e-88	0.440629	0.474	0.013	3.6314e-84
Acot12	9.79575e-104	0.439016	0.531	0.008	3.16256e-99
Hormad2	9.15886e-84	0.41799	0.488	0.032	2.95694e-79
Map3k15	2.69492e-92	0.412461	0.526	0.039	8.70056e-88
Gna14	1.16367e-72	0.410015	0.505	0.075	3.75692e-68
Cep128	1.26599e-67	0.389618	0.931	0.902	4.08726e-63
Nek10	2.64712e-83	0.384382	0.442	0.007	8.54624e-79
A430010J10Rik	3.23477e-82	0.384215	0.429	0.003	1.04434e-77
Slc12a8	7.97923e-94	0.378426	0.479	0.003	2.57609e-89
Gm30551	4.51023e-77	0.374017	0.41	0.004	1.45613e-72
Diaph3	1.0883e-65	0.366204	0.961	0.914	3.51358e-61
Mctp1	9.27169e-45	0.352826	0.936	0.903	2.99336e-40
Gm13842	1.18088e-88	0.343247	0.508	0.027	3.81248e-84
Gm29050	6.04842e-74	0.339874	0.459	0.039	1.95273e-69
Diaph2	9.73614e-33	0.336762	0.809	0.71	3.14331e-28
Arhgap15	1.49148e-89	0.321887	1	0.993	4.81526e-85
Pde4d	1.22406e-35	0.313365	0.911	0.893	3.95189e-31
Pawr	2.31552e-64	0.307804	0.373	0.015	7.47566e-60
Sugct	1.15429e-24	0.30282	0.484	0.273	3.72661e-20
Myo3b	7.39724e-64	0.301911	0.383	0.023	2.3882e-59
Ankib1	4.02916e-19	0.285869	0.706	0.672	1.30081e-14
Kcnq1ot1	2.32007e-31	0.285588	0.923	0.9	7.49034e-27
Klhl32	9.41085e-59	0.285566	0.408	0.052	3.03829e-54
Il13ra1	6.86314e-59	0.280781	0.34	0.011	2.21577e-54
Neb	3.24208e-56	0.276873	0.37	0.034	1.04671e-51
Esr1	3.3017e-20	0.273717	0.786	0.74	1.06595e-15
Fgfr2	4.54583e-25	0.271831	0.738	0.62	1.46762e-20
Ccdc162	5.54778e-34	0.271051	0.388	0.117	1.7911e-29
Mpp7	4.70227e-22	0.252333	0.743	0.677	1.51813e-17
Pard3b	2.92929e-23	0.251457	0.875	0.847	9.45722e-19
Popdc3	4.64644e-54	0.250836	0.303	0.004	1.5001e-49
Tbxas1	1.8255e-26	-0.251195	0.413	0.7	5.89361e-22
Atad5	2.65223e-32	-0.255297	0.373	0.689	8.56274e-28
Rgs2	1.65282e-47	-0.255638	0.173	0.571	5.33614e-43
E2f8	5.69088e-36	-0.255856	0.278	0.615	1.8373e-31
Runx3	2.0645e-33	-0.257339	0.562	0.826	6.66523e-29
Malt1	5.9383e-54	-0.257435	0.122	0.537	1.91718e-49
Plk4	2.18639e-38	-0.259497	0.359	0.702	7.05877e-34
Nsd2	5.57243e-33	-0.26094	0.77	0.9	1.79906e-28
Hist1h2ae	3.48815e-24	-0.262587	0.794	0.875	1.12615e-19
Lyst	2.56607e-39	-0.263712	0.319	0.679	8.28457e-35
Fbxo11	8.2068e-32	-0.263788	0.475	0.793	2.64957e-27
Hist2h2bb	3.62574e-25	-0.264444	0.523	0.727	1.17057e-20
Hist2h2aa1	1.48552e-26	-0.26467	0.428	0.677	4.79599e-22
Ubr2	7.9267e-39	-0.2678	0.539	0.858	2.55914e-34
Comt	5.88796e-38	-0.268712	0.536	0.851	1.90093e-33
Rtp4	8.22842e-48	-0.269023	0.081	0.439	2.65655e-43
Pml	1.79087e-46	-0.271235	0.268	0.668	5.78183e-42
Cxcr4	1.17881e-65	-0.27544	0.122	0.595	3.80579e-61
Lockd	1.66664e-54	-0.27731	0.964	0.986	5.38075e-50
Tsc22d1	2.25224e-38	-0.282228	0.548	0.841	7.27135e-34
Itpkb	1.05513e-48	-0.2837	0.219	0.623	3.40648e-44
Gm15261	6.91476e-46	-0.285972	0.138	0.516	2.23243e-41
Mgat5	7.7283e-37	-0.286597	0.62	0.88	2.49508e-32
Esco2	5.79609e-34	-0.286727	0.461	0.733	1.87127e-29
Wdr76	1.15649e-36	-0.286765	0.375	0.699	3.73372e-32
Hist1h2bj	4.27457e-31	-0.287877	0.498	0.736	1.38005e-26
Cdk12	3.60502e-40	-0.287971	0.587	0.857	1.16388e-35
Sik3	9.41995e-40	-0.294412	0.576	0.866	3.04123e-35
Cgas	5.59397e-51	-0.294852	0.202	0.62	1.80601e-46
Atp10a	5.49427e-41	-0.295531	0.395	0.74	1.77382e-36
Cenpk	4.46954e-42	-0.299388	0.554	0.835	1.44299e-37
Cdca2	2.07964e-43	-0.307082	0.429	0.757	6.71411e-39
Pou2f1	2.27188e-42	-0.308119	0.52	0.835	7.33476e-38
Angpt1	7.93935e-53	-0.313068	0.964	0.983	2.56322e-48
Plk1	2.51547e-41	-0.317852	0.319	0.657	8.12119e-37
Hist1h2bm	1.5407e-34	-0.31833	0.492	0.733	4.97415e-30
Polq	8.03554e-58	-0.318797	0.181	0.613	2.59427e-53
Ect2	7.03939e-45	-0.322392	0.546	0.83	2.27267e-40
Tgfbr1	6.39237e-63	-0.322989	0.179	0.643	2.06378e-58
Slbp	2.06036e-38	-0.323096	0.564	0.821	6.65186e-34
Ndc80	2.11317e-49	-0.327939	0.554	0.848	6.82238e-45
Hist1h2an	8.20442e-66	-0.329301	0.118	0.578	2.6488e-61
Kansl1l	9.61993e-44	-0.332114	0.64	0.897	3.1058e-39
Cks2	4.7541e-58	-0.33273	0.934	0.986	1.53486e-53
Dyrk1a	7.55336e-56	-0.342815	0.454	0.834	2.4386e-51
Runx1	1.91245e-61	-0.354581	0.887	0.985	6.17434e-57
Mis18bp1	3.34218e-44	-0.355777	0.617	0.844	1.07902e-39
Parp8	1.17003e-45	-0.356985	0.627	0.872	3.77743e-41
Kif18a	1.40953e-55	-0.358386	0.327	0.747	4.55067e-51
Dusp2	2.29963e-88	-0.363463	0.082	0.632	7.42434e-84
Hlf	7.22132e-41	-0.364015	0.824	0.925	2.3314e-36
Nfkbia	2.59484e-68	-0.366034	0.206	0.695	8.37744e-64
Hist1h2bc	7.7628e-45	-0.366709	0.247	0.661	2.50622e-40
Ttk	3.67527e-60	-0.368295	0.442	0.797	1.18656e-55
Ccnl1	3.69914e-68	-0.368869	0.344	0.819	1.19427e-63
Dock10	2.99403e-57	-0.369614	0.863	0.972	9.66622e-53
1600010M07Rik	2.17926e-70	-0.36982	0.247	0.733	7.03574e-66
Ckap2l	8.01321e-59	-0.372317	0.666	0.893	2.58706e-54
Hist1h2be	7.56144e-51	-0.37568	0.587	0.864	2.44121e-46
BC035044	6.4571e-48	-0.377846	0.385	0.689	2.08468e-43
St8sia4	7.386e-56	-0.378627	0.322	0.74	2.38457e-51
Eya1	5.14072e-67	-0.379435	0.276	0.745	1.65968e-62
Sgo2a	1.80838e-61	-0.379744	0.285	0.727	5.83834e-57
Btg1	3.69482e-65	-0.386758	0.365	0.802	1.19287e-60
Knl1	3.47427e-71	-0.390342	0.799	0.935	1.12167e-66
G2e3	2.57023e-51	-0.390476	0.531	0.852	8.29798e-47
Runx2	7.33258e-66	-0.392655	0.696	0.944	2.36732e-61
Ssh2	1.4885e-68	-0.396513	0.541	0.913	4.80563e-64
Aurka	5.22224e-72	-0.397134	0.234	0.705	1.686e-67
Hist1h1c	1.95019e-49	-0.399727	0.722	0.875	6.29618e-45
Etv6	4.07621e-113	-0.401853	0.977	0.999	1.316e-108
Samsn1	9.33413e-91	-0.401911	0.905	0.99	3.01352e-86
Ubc	2.17653e-60	-0.409083	0.671	0.968	7.02693e-56
Ikzf2	6.48839e-57	-0.413258	0.633	0.872	2.09478e-52
Fut8	1.77805e-61	-0.414093	0.758	0.947	5.74042e-57
Dnajc6	3.26854e-66	-0.419839	0.36	0.786	1.05525e-61
Satb1	1.24896e-39	-0.422244	0.512	0.745	4.03228e-35
Zeb2	6.37857e-54	-0.425652	0.609	0.886	2.05932e-49
Calcrl	4.16715e-67	-0.427848	0.64	0.907	1.34537e-62
Inpp5d	2.37343e-85	-0.430768	0.635	0.942	7.66263e-81
B930036N10Rik	7.66009e-100	-0.432825	0.056	0.633	2.47306e-95
Hist1h2ap	6.29221e-59	-0.443126	0.781	0.925	2.03144e-54
Ccnf	1.54495e-86	-0.445841	0.173	0.702	4.98788e-82
Fli1	2.36108e-82	-0.462835	0.704	0.963	7.62276e-78
Sgo1	1.95071e-82	-0.469114	0.516	0.873	6.29786e-78
Tubb4b	9.27847e-108	-0.470178	0.906	0.979	2.99555e-103
Myc	1.52749e-89	-0.470957	0.107	0.641	4.9315e-85
Hist1h1e	1.59992e-69	-0.474714	0.776	0.93	5.16533e-65
Fam111a	9.35991e-90	-0.477166	0.472	0.872	3.02185e-85
Hist1h1d	3.51847e-56	-0.479838	0.627	0.85	1.13594e-51
Pde4b	2.59913e-106	-0.484721	0.204	0.807	8.39129e-102
Adgrl4	1.8439e-109	-0.48685	0.944	0.986	5.95302e-105
Hjurp	6.13287e-92	-0.489747	0.694	0.947	1.98e-87
Hist1h1b	4.69468e-62	-0.492922	0.798	0.875	1.51568e-57
Rps6ka5	6.90175e-91	-0.493417	0.47	0.892	2.22823e-86
Abhd17b	1.02318e-105	-0.498567	0.257	0.826	3.30333e-101
Il12a	1.11634e-83	-0.516152	0.141	0.662	3.6041e-79
Ikzf1	8.03599e-118	-0.5502	0.755	0.982	2.59442e-113
Gm4258	3.48119e-102	-0.577149	0.321	0.862	1.1239e-97
Hist2h2ac	7.13417e-71	-0.57826	0.632	0.844	2.30327e-66
Meis1	2.31781e-128	-0.639049	0.74	0.976	7.48304e-124
Fbxo5	2.02249e-134	-0.640072	0.118	0.79	6.52961e-130
Fchsd2	4.24703e-131	-0.650476	0.622	0.976	1.37115e-126
Dleu2	2.25446e-132	-0.678832	0.347	0.934	7.27854e-128
Gcnt2	2.55579e-134	-0.697123	0.635	0.958	8.25138e-130
Dapp1	1.12321e-153	-0.701967	0.74	0.986	3.62628e-149
Zfp36l2	2.26174e-154	-0.704168	0.738	0.996	7.30202e-150
Slc38a2	1.04218e-177	-0.78657	0.595	0.992	3.36469e-173
