# Supplementary material for: Implications of stress-induced gene expression for hematopoietic stem cell aging studies
Source: Nat Aging. 2024 Jan 16;4(2):177–84. doi: 10.1038/s43587-023-00558-z (PMC10878961; doi:10.1038/s43587-023-00558-z)
Supplement: Supplementary file 6 — List of commercial reagents used in this study. [file 43587_2023_558_MOESM6_ESM.xlsx]

## Sheet: Antibodies
	Supplementary Table 5. List of reagents used in the study.
	Antibody (clone)	Company	Catalogue NO.	Dilution
	CD11b - APC (clone M1/70)	Sony Biotechnology	1106060	1:800
	CD117 (cKIT) - APC (clone 2B8)	Sony Biotechnology	1129060	1:200
	CD117 (cKIT) - APC/eFluor 780 (clone 2B8)	eBioscience	47-1171-82	1:200
	CD135 - PE (clone A2F10)	Sony Biotechnology	1276530	1:100
	CD150 - PE/Cy7 (clone TC 150-12F12.2)	Sony Biotechnology	1179570	1:200
	CD19 - PE/Cy7 (clone 6D5)	Sony Biotechnology	1177600	1:200
	CD201 - APC (clone eBio1560)	eBioscience	17-2012-82	1:200
	CD3 - Alexa Fluor 700 (clone 17A1)	Sony Biotechnology	1101080	1:200
	CD3 - Biotin (clone 17A1)	Sony Biotechnology	1101220	1:200
	CD3 - PE/Cy5 (clone 145-2C11)	Sony Biotechnology	1101550	1:200
	CD45.1 - Brilliant Violet 650 (clone A20)	Sony Biotechnology	1153680	1:100
	CD45.2 - Brilliant Violet 785 (clone 104)	Sony Biotechnology	1149195	1:100
	CD45R/B220 - Biotin (clone RA3-6B2)	Sony Biotechnology	1116020	1:200
	CD45R/B220 - PE/Cy5 (clone RA3-6B2)	Sony Biotechnology	1116050	1:200
	CD48 - FITC (clone HM 48-1)	Sony Biotechnology	1117020	1:200
	NK1.1 - Biotin (clone PK136)	BD Bioscience	553163	1:200
	NK1.1 - Pacific Blue (clone PK136)	Sony Biotechnology	1143610	1:200
	NK1.1 - PE/Cy5 (clone PK136)	Sony Biotechnology	1143580	1:200
	Ly6A/E (SCA-1) - Pacific Blue (clone E13-161.7)	Biolegend	122520	1:200
	Ly6G/Ly6C (Gr-1) - Biotin (clone RB6-8C5)	Sony Biotechnology	1142020	1:400
	Ly6G/Ly6C (Gr-1) - PE-Cy5 (clone RB6-8C5)	Sony Biotechnology	1142050	1:400
	Streptavidin - Brilliant Violet 605	Sony Biotechnology	2626145	1:400
	TER119 - Biotin (clone TER119)	Sony Biotechnology	1181020	1:400
	TER119 - PerCP/Cy5.5 (clone TER119)	Sony Biotechnology	1181140	1:400
	TER119 - PE/Cy5 (clone TER119)	Sony Biotechnology	1181050	1:400
	Hashtag 1 - TotalSeq-A0301 (clone M1/42; 30-F11)	Biolegend	155801	0.5 ug/sample
	Hashtag 2 - TotalSeq-A0302 (clone M1/42; 30-F11)	Biolegend	155803	0.5 ug/sample
	Hashtag 3 - TotalSeq-A0303 (clone M1/42; 30-F11)	Biolegend	155805	0.5 ug/sample
	Hashtag 4 - TotalSeq-A0304 (clone M1/42; 30-F11)	Biolegend	155807	0.5 ug/sample

## Sheet: Chemicals
	Supplementary Table 5. List of reagents used in the study.
	Chemicals	Company	Catalogue NO.	Final concentration
	Triptolide	Tocris	3253	5 µM
	anti-APC magnetic beads	Miltenyi Biotec	130-090-855	1:20 dilution
	Magnetic separation on LS columns	Miltenyi Biotec	130-042-401
	Dextran from Leuconostoc spp.	Sigma-Aldrich	31392	1%
	Ammonium chloride solution	STEMCELL Technologies	7850
	Propidium Iodide	ThermoFisher	P3566	1:1000
	DMEM with high glucose	Gibco	31966021
	HEPES	Gibco	15630080	10 mM
	2-mercaptoethanol	Invitrogen	31350-010	0.1 mM
	Penicillin-Streptomycin-Glutamine	Invitrogen	10378016	1x
	SCF	Peprotech	AF-250-03	50 ng/ml
	TPO	Peprotech	AF-315-14	10 ng/ml
	Flt3L	Peprotech	300-19	10 ng/ml
	Ketaminol vet. 100 mg/ml	MSD Animal Health Sweden	Vnr 51 15 19	10% 10 µl/g
	Rompun vet. (xylazin) 20 mg/ml	Bayer Animal Health Sweden	Vnr 02 25 45	10% 10 µl/g
	Ciprofloxacin 250 mg	Krka	Vnr 06 59 97	125 mg/l in water
	Paraformaldehyde, 16% w/v	Thermo Scientific	11490570	2%
	TRIzol Reagent	Thermo Scientific	15596018
	Direct-zol RNA Microprep kit	Zymo Research	R2060
	qScript cDNA Supermix	QuantaBio	95048-500
	SsoAdvanced SYBR Green Supermix	BioRad	1725211
	SUPERase-In	Invitrogen	AM2694	40 U/ml
	Glycine	Serva	23390.03	125 mM
	Proteinase K	Roche	3115828001	40 U/ml
	RNA 6000 Pico kit	Agilent	5067-1513
	Chromium Single Cell 3’ Reagent Kits v3.1	10x Genomics	PN-1000121
	NovaSeq 6000 S2 Reagent Kit v1.5 (100 cycles)	Illumina	20028316
