# Supplementary material for: Implications of stress-induced gene expression for hematopoietic stem cell aging studies
Source: Nat Aging. 2024 Jan 16;4(2):177–84. doi: 10.1038/s43587-023-00558-z (PMC10878961; doi:10.1038/s43587-023-00558-z)
Supplement: Supplementary file 7 — The code for the bioinformatics analysis. [file 43587_2023_558_MOESM7_ESM.tar]

Archive with 92 entries (91 files):
- data/raw/HTO-fastqs/.gitkeep
- notebooks/plots.r_files/figure-markdown_strict/fig-deg-old-g1-output-1.png
- notebooks/sc_qc.r_files/figure-markdown_strict/fig-dimplots-output-1.png
- src/smk/visualization/plot_umap.R
- notebooks/sc_qc.r_files/figure-markdown_strict/cell-66-output-1.png
- src/smk/seurat_DEG.R
- smk_filegraph.pdf
- references/220331_10x_protocol.docx
- notebooks/sc_qc.r.html
- notebooks/plots.r_files/figure-markdown_strict/mermaid-figure-2.png
- src/cellranger_run_scripts/cellranger.sh
- data/interim/.gitkeep
- src/smk/stress_signature.R
- notebooks/sc_qc.r_files/figure-markdown_strict/cell-14-output-1.png
- notebooks/sc_qc.r_files/figure-markdown_strict/cell-45-output-2.png
- src/smk/visualization/plot_stress_signature.R
- notebooks/plots.r.md
- notebooks/sc_qc.r_files/figure-markdown_strict/cell-47-output-4.png
- src/smk/seurat_export_data.R
- src/cellranger_run_scripts/feature-reference.csv
- src/smk/demultiplexing/pre_cellhashr_seuratobject.R
- notebooks/plots.r_files/figure-markdown_strict/fig-deg-new-output-1.png
- src/smk/demultiplexing/post_cellhashr.R
- src/cellranger_run_scripts/library.csv
- src/smk/demultiplexing/pre_cellhashr.R
- envs/DB_AKC_gzip.yaml
- src/smk/seurat_processing_all.R
- notebooks/sc_qc.r_files/figure-markdown_strict/cell-39-output-2.png
- Snakefile
- notebooks/sc_qc.r_files/figure-markdown_strict/cell-55-output-7.png
- notebooks/plots.r.ipynb
- notebooks/sc_qc.r_files/figure-markdown_strict/cell-55-output-3.png
- LICENSE
- notebooks/plots.r_files/figure-markdown_strict/mermaid-figure-1.png
- src/smk/visualization/plot_prefiltering.R
- notebooks/plots.r_files/figure-markdown_strict/fig-deg-old-g2m-output-1.png
- notebooks/sc_qc.r_files/figure-markdown_strict/cell-36-output-1.png
- src/smk/visualization/plot_filtered.R
- notebooks/sc_qc.r_files/figure-markdown_strict/cell-51-output-1.png
- envs/DB_AKC_snakemake.yaml
- notebooks/plots.r.R
- notebooks/sc_qc.r_files/figure-markdown_strict/cell-41-output-2.png
- notebooks/sc_qc.r_files/figure-markdown_strict/cell-66-output-2.png
- notebooks/sc_qc.r_files/figure-markdown_strict/cell-66-output-3.png
- tox.ini
- data/raw/cellranger-mm10/raw_feature_bc_matrix/.gitkeep
- envs/DB_AKC_R.yaml
- data/raw/cellranger-mm10/.gitkeep
- notebooks/sc_qc.r_files/figure-markdown_strict/cell-47-output-2.png
- data/raw/.gitkeep
- src/smk/seurat_filtering.R
- notebooks/plots.r_files/figure-markdown_strict/fig-deg-new-output-2.png
- data/raw/cellranger-mm10/filtered_feature_bc_matrix/.gitkeep
- notebooks/sc_qc.r_files/figure-markdown_strict/cell-55-output-6.png
- notebooks/sc_qc.r_files/figure-markdown_strict/cell-38-output-2.png
- notebooks/plots.r_files/figure-markdown_strict/fig-dimplots-output-1.png
- notebooks/sc_qc.r_files/figure-markdown_strict/cell-55-output-4.png
- notebooks/plots.r_files/figure-markdown_strict/fig-deg-old-g1-output-2.png
- README.md
- notebooks/sc_qc.r_files/figure-markdown_strict/cell-42-output-2.png
- notebooks/plots.r.html
- notebooks/.gitkeep
- .envrc
- notebooks/sc_qc.r_files/figure-markdown_strict/cell-43-output-2.png
- notebooks/sc_qc.r.ipynb
- envs/export_envs.py
- notebooks/sc_qc.r_files/figure-markdown_strict/cell-44-output-2.png
- references/TotalSeqA_example_feature_ref.csv
- src/smk/add_gene_signatures.R
- config.yaml
- references/.gitkeep
- notebooks/sc_qc.r.md
- notebooks/plots.r_files/figure-markdown_strict/fig-deg-old-s-output-2.png
- smk_rulegraph.pdf
- data/external/.gitkeep
- data/.gitkeep
- notebooks/plots.r_files/figure-markdown_strict/fig-deg-old-s-output-1.png
- notebooks/sc_qc.r_files/figure-markdown_strict/cell-47-output-3.png
- notebooks/plots.r_files/figure-markdown_strict/fig-deg-old-g2m-output-2.png
- notebooks/sc_qc.r_files/figure-markdown_strict/cell-55-output-1.png
- src/smk/demultiplexing/run_cellhashr.R
- notebooks/plots.r_files/figure-markdown_strict/fig-dimplots-output-2.png
- notebooks/sc_qc.r_files/figure-markdown_strict/fig-dimplots-output-2.png
- .gitignore
- notebooks/sc_qc.r_files/figure-markdown_strict/cell-55-output-2.png
- data/processed/.gitkeep
- notebooks/sc_qc.r.R
- data/raw/RNA-fastqs/.gitkeep
- data/raw/cellranger-mm10/raw_feature_bc_matrix
- data/raw/cellranger-mm10/raw_feature_bc_matrix/.gitkeep
- data/raw/stress_signature.tsv
- data/raw/Genesets.gmx.txt
