# Supplementary material for: Implications of stress-induced gene expression for hematopoietic stem cell aging studies
Source: Nat Aging. 2024 Jan 16;4(2):177–84. doi: 10.1038/s43587-023-00558-z (PMC10878961; doi:10.1038/s43587-023-00558-z)
Supplement: Supplementary file 7 — The code for the bioinformatics analysis. [file 43587_2023_558_MOESM7_ESM.tar › src/cellranger_run_scripts/cellranger.sh]

#!/bin/bash

#SBATCH --time=24:00:00
#SBATCH -J cellranger_DB_AKC
#SBATCH -o process_%j.out
#SBATCH -e process_%j.err
#SBATCH -A XXXX
#SBATCH -N 1
#SBATCH --tasks-per-node=20

echo "Script used:"
echo "########################################"
cat $0
echo "########################################"
echo ""

module purge
module load CellRanger/7.0.0

cellranger count --id=DB_AKC --libraries library.csv --transcriptome /projects/fs1/razofz/DB_AKC/mouse_reference/refdata-gex-mm10-2020-A --chemistry SC3Pv3 --feature-ref feature-reference.csv --nosecondary --no-bam
