# Supplementary material for: Implications of stress-induced gene expression for hematopoietic stem cell aging studies
Source: Nat Aging. 2024 Jan 16;4(2):177–84. doi: 10.1038/s43587-023-00558-z (PMC10878961; doi:10.1038/s43587-023-00558-z)
Supplement: Supplementary file 7 — The code for the bioinformatics analysis. [file 43587_2023_558_MOESM7_ESM.tar › src/cellranger_run_scripts/feature-reference.csv]

id	name	read	pattern	sequence	feature_type
CD48	CD48-TotalSeq-A0429	R2	^(BC)	AGAACCGCCGTAGTT	Antibody Capture
CD150	CD150-TotalSeq-A0203	R2	^(BC)	CAACGCCTAGAAACC	Antibody Capture
CD135	CD135-TotalSeq-A0098	R2	^(BC)	GTAGCAAGATTCAAG	Antibody Capture
CD201	CD201-TotalSeq-A0439	R2	^(BC)	TATGATCTGCCCTTG	Antibody Capture
HTO1	HTO1-TotalSeq-A0301	R2	^(BC)	ACCCACCAGTAAGAC	Antibody Capture
HTO2	HTO2-TotalSeq-A0302	R2	^(BC)	GGTCGAGAGCATTCA	Antibody Capture
HTO3	HTO3-TotalSeq-A0303	R2	^(BC)	CTTGCCGCATGTCAT	Antibody Capture
HTO4	HTO4-TotalSeq-A0304	R2	^(BC)	AAAGCATTCTTCACG	Antibody Capture
