# Supplementary material for: Implications of stress-induced gene expression for hematopoietic stem cell aging studies
Source: Nat Aging. 2024 Jan 16;4(2):177–84. doi: 10.1038/s43587-023-00558-z (PMC10878961; doi:10.1038/s43587-023-00558-z)
Supplement: Supplementary file 7 — The code for the bioinformatics analysis. [file 43587_2023_558_MOESM7_ESM.tar › src/cellranger_run_scripts/library.csv]

fastqs	sample	library_type
/projects/fs5/razofz/DB_AKC/220412_A00681_0641_BHCLHTDMXY/AnnaADT_demux	Anna_ADT	Antibody Capture
/projects/fs5/razofz/DB_AKC/220412_A00681_0641_BHCLHTDMXY/AnnaHTO_demux	Anna_HTO	Antibody Capture
/projects/fs5/razofz/DB_AKC/220412_A00681_0641_BHCLHTDMXY/AnnaGEX_demux	Anna_Gex	Gene Expression
