# Supplementary material for: Implications of stress-induced gene expression for hematopoietic stem cell aging studies
Source: Nat Aging. 2024 Jan 16;4(2):177–84. doi: 10.1038/s43587-023-00558-z (PMC10878961; doi:10.1038/s43587-023-00558-z)
Supplement: Supplementary file 7 — The code for the bioinformatics analysis. [file 43587_2023_558_MOESM7_ESM.tar › envs/DB_AKC_gzip.yaml]

name: DB_AKC_gzip
channels:
  - conda-forge
  - defaults
  - bioconda
dependencies:
  - _libgcc_mutex=0.1
  - _openmp_mutex=4.5
  - gzip=1.12
  - libgcc-ng=12.1.0
  - libgomp=12.1.0
prefix: /home/raz/anaconda3/envs/DB_AKC_gzip
