# Supplementary material for: Implications of stress-induced gene expression for hematopoietic stem cell aging studies
Source: Nat Aging. 2024 Jan 16;4(2):177–84. doi: 10.1038/s43587-023-00558-z (PMC10878961; doi:10.1038/s43587-023-00558-z)
Supplement: Supplementary file 7 — The code for the bioinformatics analysis. [file 43587_2023_558_MOESM7_ESM.tar › notebooks/plots.r.ipynb]

# %% [markdown]
---
title: "IER DEGs"
format: 
  html:
    code-fold: true
    theme: journal
    embed-resources: true
  pdf:
    papersize: letter
jupyter: R
author: "Rasmus Olofzon"
toc: true
toc-expand: true
fig-cap-location: top
---

# %% [markdown]
# Summary and overview

# %% [markdown]
Highlights:

- UMAPs with sample and cell cycle phase visualized: @fig-dimplots
- Metadata for dataset: @tbl-metadata
- Cell cycle phase classification distribution per condition: @tbl-phase-sample
- Previously performed DEG analysis, comparisons shown here explained in this diagram: @fig-diagram
    - For **G1** phase: @fig-deg-old-g1
    - For **G2M** phase: @fig-deg-old-g2m
    - For **S** phase: @fig-deg-old-s
- New DEG analysis (explanatory diagram in @fig-diagram-new)
    - Table with DEGs: @tbl-new-degs
    - Figure with top DEGs shown: @fig-deg-new

# %% [markdown]
# Setup

# %% [code]
library(Seurat)
library(stringr)
library(dplyr)
library(ggplot2)

# %% [code]
sobj <- readRDS("../data/processed/seurat_object_w_stress_sig.rds")

# %% [code]
sobj

# %% [code]
#| echo: false
# cond <- list("37c_t", "ice_t")
# deg_files <- lapply(list("37c_v_ice" = cond, "ice_v_37c" = rev(cond)), FUN = \(cond) {
#     phases <- list("G1", "G2M", "S")
#     names(phases) <- phases
#     lapply(phases, FUN = \(x) str_c("../data/processed/deg/deg_", x, "_", cond[[1]], "_vs_", cond[[2]], ".tsv"))
# })
# deg_files

# %% [code]
#| echo: false
# degs <- lapply(list("37c_v_ice" = "37c_v_ice", "ice_vs_37c" = "ice_vs_37c"), FUN = \(comparison) {
#     phases <- list("G1", "G2M", "S")
#     names(phases) <- phases
#     lapply(phases, FUN = \(phase) read.table(deg_files[[comparison]][[phase]]))
# })

# %% [code]
cols_features <- c("moccasin", "darkslategray")

# %% [code]
phases <- list("G1", "G2M", "S")
names(phases) <- phases
deg_files <- lapply(phases, FUN = \(x) str_c("../data/processed/deg/deg_", x, "_ice_t_vs_37c_t.tsv"))
# deg_files

# %% [code]
degs <- lapply(phases, FUN = \(phase) read.table(deg_files[[phase]]))

# %% [markdown]
---

# Visualization of dataset with conditions, for reference

Metadata:

# %% [code]
#| label: tbl-metadata
#| tbl-cap: "Metadata for dataset"
sobj[[]] %>% head

# %% [code]
#| label: fig-dimplots
#| fig-cap: "UMAP coloured on metadata"
#| fig-subcap: 
#|   - "Coloured on condition/sample"
#|   - "Coloured on cell cycle phases"
#| layout-ncol: 2
DimPlot(sobj, group.by = "sample") + coord_fixed()
DimPlot(sobj, group.by = "Phase") + coord_fixed()

# %% [code]
#| label: tbl-phase-sample
#| tbl-cap: "Cell cycle phase classification distribution per condition"
table(sobj[[]][,c("sample", "Phase")]) %>% as.data.frame.matrix

# %% [markdown]
---

# Old DEG analysis

From former analysis we performed differential gene expression testing cell cycle phase-wise. The comparison was between conditions/samples. This yielded the following set of files:


# %% [code]
system("ls ../data/processed/deg/", intern = T)

# %% [markdown]
```{mermaid}
%%| label: fig-diagram
%%| fig-cap: "Schema for (old) DEG comparisons to follow."
flowchart TB
  subgraph ice with triptolide
  G1_ice[G1]
  G2M_ice[G2M]
  S_ice[S]
  end
  subgraph 37c with triptolide
  G1_37c[G1] --- G1_ice
  G2M_37c[G2M] --- G2M_ice
  S_37c[S] --- S_ice
  end
```

# %% [markdown]
For each file, both up- and down-regulated genes are included. Here we have loaded the comparison between 37c with triptolide and ice with triptolide (see @fig-diagram). So first we have the top 6 ice-specific, for the G1 phase:

# %% [code]
#| code-fold: false
degs[["G1"]] %>% head

# %% [markdown]
And the top 6 37c-specific, for the G1 phase as well:

# %% [code]
#| code-fold: false
degs[["G1"]] %>% tail

# %% [markdown]
---

## DEGs visualized on UMAP

### G1

# %% [code]
#| label: fig-deg-old-g1
#| fig-cap: "Top DEGs for phase **G1**."
#| fig-subcap: 
#|   - "Top 6 DEGs specific to **ice w/ t** condition"
#|   - "Top 6 DEGs specific to **37c w/ t** condition"
#| layout-ncol: 1
FeaturePlot(sobj, features = degs[["G1"]] %>% head %>% rownames, coord.fixed = T, order = T, cols = cols_features)
FeaturePlot(sobj, features = degs[["G1"]] %>% tail %>% rownames, coord.fixed = T, order = T, cols = cols_features)

# %% [markdown]
### G2M

# %% [code]
#| label: fig-deg-old-g2m
#| fig-cap: "Top DEGs for phase **G2M**."
#| fig-subcap: 
#|   - "Top 6 DEGs specific to **ice w/ t** condition"
#|   - "Top 6 DEGs specific to **37c w/ t** condition"
#| layout-ncol: 1
FeaturePlot(sobj, features = degs[["G2M"]] %>% head %>% rownames, coord.fixed = T, order = T, cols = cols_features)
FeaturePlot(sobj, features = degs[["G2M"]] %>% tail %>% rownames, coord.fixed = T, order = T, cols = cols_features)

# %% [markdown]
### S

# %% [code]
#| label: fig-deg-old-s
#| fig-cap: "Top DEGs for phase **S**."
#| fig-subcap: 
#|   - "Top 6 DEGs specific to **ice w/ t** condition"
#|   - "Top 6 DEGs specific to **37c w/ t** condition"
#| layout-ncol: 1
FeaturePlot(sobj, features = degs[["S"]] %>% head %>% rownames, coord.fixed = T, order = T, cols = cols_features)
FeaturePlot(sobj, features = degs[["S"]] %>% tail %>% rownames, coord.fixed = T, order = T, cols = cols_features)

# %% [markdown]
---

# New DEG analysis

Specifically done _not_ cell cycle phase-wise. Will be done for:

- 37c with tript _VS_ ice with tript

# %% [markdown]
```{mermaid}
%%| label: fig-diagram-new
%%| fig-cap: "Schema for new DEG comparison."
flowchart TB
  subgraph ice with triptolide
  ice[G1, G2M, S]
  end
  subgraph 37c with triptolide
  37c[G1, G2M, S] --- ice
  end
```

# %% [markdown]
##  37c with tript _vs_ ice with tript

# %% [markdown]
Sample names used in object:

# %% [code]
sobj[[]][["sample"]] %>% unique

# %% [code]
#| code-fold: false
Idents(sobj) <- "sample"
DefaultAssay(sobj) <- "RNA"
new_degs <- FindMarkers(sobj, ident.1 = "37c_t", ident.2 = "ice_t", assay = "RNA", features = VariableFeatures(sobj)) %>% arrange(desc(avg_log2FC))

# %% [markdown]
### DEG table

# %% [code]
#| label: tbl-new-degs
#| tbl-cap: "Differentially expressed genes between `37c_t` and `ice_t`. Positive fold change = up in `37c_t`, negative fold change = up in `ice_t`."
new_degs

# %% [markdown]
### DEG visualizations

# %% [code]
#| label: fig-deg-new
#| fig-cap: "Top DEGs between 37c with triptolide and ice with triptolide."
#| fig-subcap: 
#|   - "Top 6 DEGs specific to **`37c_t`** condition"
#|   - "Top 6 DEGs specific to **`ice_t`** condition"
#| layout-ncol: 1
FeaturePlot(sobj, features = new_degs %>% head %>% rownames, coord.fixed = T, order = T, cols = cols_features)
FeaturePlot(sobj, features = new_degs %>% tail %>% rownames, coord.fixed = T, order = T, cols = cols_features)
