# Supplementary material for: Implications of stress-induced gene expression for hematopoietic stem cell aging studies
Source: Nat Aging. 2024 Jan 16;4(2):177–84. doi: 10.1038/s43587-023-00558-z (PMC10878961; doi:10.1038/s43587-023-00558-z)
Supplement: Supplementary file 7 — The code for the bioinformatics analysis. [file 43587_2023_558_MOESM7_ESM.tar › envs/DB_AKC_snakemake.yaml]

name: DB_AKC_snakemake
channels:
  - conda-forge
  - defaults
  - bioconda
dependencies:
  - _libgcc_mutex=0.1
  - _openmp_mutex=4.5
  - aioeasywebdav=2.4.0
  - aiosignal=1.2.0
  - amply=0.1.5
  - appdirs=1.4.4
  - asttokens=2.0.5
  - async-timeout=4.0.2
  - atk-1.0=2.36.0
  - attmap=0.13.2
  - attrs=21.4.0
  - backcall=0.2.0
  - backports=1.1
  - backports.functools_lru_cache=1.6.4
  - boto3=1.24.10
  - botocore=1.27.10
  - bzip2=1.0.8
  - c-ares=1.18.1
  - ca-certificates=2022.6.15
  - cachetools=5.0.0
  - cairo=1.16.0
  - charset-normalizer=2.0.12
  - coin-or-cbc=2.10.8
  - coin-or-cgl=0.60.6
  - coin-or-clp=1.17.6
  - coin-or-osi=0.108.7
  - coin-or-utils=2.11.6
  - coincbc=2.10.8
  - colorama=0.4.5
  - configargparse=1.5.3
  - connection_pool=0.0.3
  - decorator=5.1.1
  - defusedxml=0.7.1
  - dropbox=11.32.0
  - executing=0.8.3
  - expat=2.4.8
  - fftw=3.3.10
  - filechunkio=1.8
  - filelock=3.7.1
  - font-ttf-dejavu-sans-mono=2.37
  - font-ttf-inconsolata=3.000
  - font-ttf-source-code-pro=2.038
  - font-ttf-ubuntu=0.83
  - fontconfig=2.14.0
  - fonts-conda-ecosystem=1
  - fonts-conda-forge=1
  - freetype=2.10.4
  - fribidi=1.0.10
  - ftputil=5.0.4
  - gdk-pixbuf=2.42.8
  - gettext=0.19.8.1
  - ghostscript=9.54.0
  - giflib=5.2.1
  - gitdb=4.0.9
  - gitpython=3.1.27
  - google-api-core=2.8.1
  - google-api-python-client=2.51.0
  - google-auth=2.8.0
  - google-auth-httplib2=0.1.0
  - google-cloud-core=2.3.1
  - google-cloud-storage=2.4.0
  - google-resumable-media=2.3.3
  - graphite2=1.3.13
  - graphviz=3.0.0
  - gtk2=2.24.33
  - gts=0.7.6
  - harfbuzz=4.3.0
  - httplib2=0.20.4
  - icu=70.1
  - idna=3.3
  - imagemagick=7.1.0_37
  - importlib_resources=5.8.0
  - iniconfig=1.1.1
  - jbig=2.1
  - jinja2=3.1.2
  - jmespath=1.0.0
  - jpeg=9e
  - jsonschema=4.6.0
  - jupyter_core=4.10.0
  - keyutils=1.6.1
  - krb5=1.19.3
  - ld_impl_linux-64=2.38
  - lerc=3.0
  - libarchive=3.5.2
  - libblas=3.9.0
  - libcblas=3.9.0
  - libcrc32c=1.1.2
  - libcurl=7.83.1
  - libdeflate=1.12
  - libedit=3.1.20210910
  - libev=4.33
  - libffi=3.4.2
  - libgcc-ng=12.1.0
  - libgd=2.3.3
  - libgfortran-ng=12.1.0
  - libgfortran5=12.1.0
  - libglib=2.70.2
  - libgomp=12.1.0
  - libiconv=1.16
  - liblapack=3.9.0
  - liblapacke=3.9.0
  - libmamba=0.24.0
  - libnghttp2=1.47.0
  - libnsl=2.0.0
  - libopenblas=0.3.20
  - libpng=1.6.37
  - libprotobuf=3.20.1
  - librsvg=2.54.3
  - libsodium=1.0.18
  - libsolv=0.7.22
  - libssh2=1.10.0
  - libstdcxx-ng=12.1.0
  - libtiff=4.4.0
  - libtool=2.4.6
  - libuuid=2.32.1
  - libwebp=1.2.2
  - libwebp-base=1.2.2
  - libxcb=1.13
  - libxml2=2.9.14
  - libzlib=1.2.12
  - logmuse=0.2.6
  - lz4-c=1.9.3
  - lzo=2.10
  - matplotlib-inline=0.1.3
  - nbformat=5.4.0
  - ncurses=6.3
  - oauth2client=4.1.3
  - openjpeg=2.4.0
  - openssl=1.1.1o
  - packaging=21.3
  - pango=1.50.7
  - paramiko=2.11.0
  - parso=0.8.3
  - pcre=8.45
  - peppy=0.31.2
  - perl=5.32.1
  - pexpect=4.8.0
  - pickleshare=0.7.5
  - pip=22.1.2
  - pixman=0.40.0
  - pkg-config=0.29.2
  - plac=1.3.5
  - ply=3.11
  - prettytable=3.3.0
  - prompt-toolkit=3.0.29
  - pthread-stubs=0.4
  - ptyprocess=0.7.0
  - pure_eval=0.2.2
  - py=1.11.0
  - pyasn1=0.4.8
  - pyasn1-modules=0.2.8
  - pybind11-abi=4
  - pycparser=2.21
  - pygments=2.12.0
  - pyopenssl=22.0.0
  - pyparsing=3.0.9
  - pysftp=0.2.9
  - python=3.10.5
  - python-dateutil=2.8.2
  - python-fastjsonschema=2.15.3
  - python-irodsclient=1.1.3
  - python_abi=3.10
  - pytz=2022.1
  - pyu2f=0.1.5
  - ratelimiter=1.2.0
  - readline=8.1.2
  - reproc=14.2.4
  - reproc-cpp=14.2.4
  - requests=2.28.0
  - retry=0.9.2
  - rsa=4.8
  - ruamel_yaml=0.15.100
  - s3transfer=0.6.0
  - setuptools-scm=6.4.2
  - six=1.16.0
  - slacker=0.14.0
  - smart_open=6.0.0
  - smmap=3.0.5
  - snakemake-minimal=6.15.5
  - sqlite=3.38.5
  - stack_data=0.3.0
  - stone=3.3.1
  - stopit=1.1.2
  - tabulate=0.8.9
  - tk=8.6.12
  - tomli=2.0.1
  - toposort=1.7
  - tqdm=4.64.0
  - traitlets=5.3.0
  - typing-extensions=4.2.0
  - typing_extensions=4.2.0
  - tzdata=2022a
  - ubiquerg=0.6.1
  - uritemplate=4.1.1
  - urllib3=1.26.9
  - veracitools=0.1.3
  - wcwidth=0.2.5
  - wheel=0.37.1
  - xorg-kbproto=1.0.7
  - xorg-libice=1.0.10
  - xorg-libsm=1.2.3
  - xorg-libx11=1.7.2
  - xorg-libxau=1.0.9
  - xorg-libxdmcp=1.1.3
  - xorg-libxext=1.3.4
  - xorg-libxrender=0.9.10
  - xorg-libxt=1.2.1
  - xorg-renderproto=0.11.1
  - xorg-xextproto=7.3.0
  - xorg-xproto=7.0.31
  - xz=5.2.5
  - yaml=0.2.5
  - yaml-cpp=0.7.0
  - zipp=3.8.0
  - zlib=1.2.12
  - zstd=1.5.2
  - pip:
    - aiohttp==3.8.1
    - bcrypt==3.2.2
    - brotlipy==0.7.0
    - certifi==2022.6.15
    - cffi==1.15.0
    - conda==4.13.0
    - conda-package-handling==1.8.1
    - cryptography==37.0.2
    - datrie==0.8.2
    - docutils==0.18.1
    - dpath==2.0.6
    - frozenlist==1.3.0
    - google-crc32c==1.1.2
    - googleapis-common-protos==1.56.2
    - grpcio==1.46.3
    - importlib-metadata==4.11.4
    - ipython==8.4.0
    - jedi==0.18.1
    - jupyter-core==4.10.0
    - libmambapy==0.24.0
    - mamba==0.24.0
    - markupsafe==2.1.1
    - multidict==6.0.2
    - networkx==2.8.4
    - numpy==1.22.4
    - pandas==1.4.2
    - pluggy==1.0.0
    - protobuf==3.20.1
    - psutil==5.9.1
    - pulp==2.6.0
    - pycosat==0.6.3
    - pygraphviz==1.9
    - pynacl==1.5.0
    - pyrsistent==0.18.1
    - pysocks==1.7.1
    - pytest==7.1.2
    - pyyaml==6.0
    - ruamel-yaml-conda==0.15.100
    - setuptools==62.3.4
    - snakemake==6.15.5
    - wrapt==1.14.1
    - yarl==1.7.2
    - yte==1.5.1
prefix: /home/raz/anaconda3/envs/DB_AKC_snakemake
