# Supplementary material for: Implications of stress-induced gene expression for hematopoietic stem cell aging studies
Source: Nat Aging. 2024 Jan 16;4(2):177–84. doi: 10.1038/s43587-023-00558-z (PMC10878961; doi:10.1038/s43587-023-00558-z)
Supplement: Supplementary file 7 — The code for the bioinformatics analysis. [file 43587_2023_558_MOESM7_ESM.tar › tox.ini]

[flake8]
max-line-length = 79
max-complexity = 10
