# Supplementary material for: Implications of stress-induced gene expression for hematopoietic stem cell aging studies
Source: Nat Aging. 2024 Jan 16;4(2):177–84. doi: 10.1038/s43587-023-00558-z (PMC10878961; doi:10.1038/s43587-023-00558-z)
Supplement: Supplementary file 7 — The code for the bioinformatics analysis. [file 43587_2023_558_MOESM7_ESM.tar › envs/DB_AKC_R.yaml]

name: DB_AKC_R
channels:
  - conda-forge
  - defaults
  - bioconda
dependencies:
  - _libgcc_mutex=0.1
  - _openmp_mutex=4.5
  - _r-mutex=1.0.1
  - backports=1.0
  - backports.functools_lru_cache=1.6.4
  - binutils_impl_linux-64=2.36.1
  - binutils_linux-64=2.36
  - bioconductor-limma=3.50.1
  - brotlipy=0.7.0
  - bwidget=1.9.14
  - bzip2=1.0.8
  - c-ares=1.18.1
  - ca-certificates=2022.9.24
  - cairo=1.16.0
  - certifi=2022.9.24
  - cffi=1.15.0
  - charset-normalizer=2.0.12
  - colorama=0.4.4
  - conda=4.12.0
  - conda-package-handling=1.8.1
  - cryptography=38.0.4
  - curl=7.86.0
  - expat=2.4.8
  - fmt=9.1.0
  - font-ttf-dejavu-sans-mono=2.37
  - font-ttf-inconsolata=3.000
  - font-ttf-source-code-pro=2.038
  - font-ttf-ubuntu=0.83
  - fontconfig=2.14.0
  - fonts-conda-ecosystem=1
  - fonts-conda-forge=1
  - freetype=2.11.0
  - fribidi=1.0.10
  - gcc_impl_linux-64=10.3.0
  - gcc_linux-64=10.3.0
  - geos=3.10.3
  - gettext=0.21.1
  - gfortran_impl_linux-64=10.3.0
  - gfortran_linux-64=10.3.0
  - glpk=5.0
  - gmp=6.2.1
  - graphite2=1.3.14
  - gsl=2.7.1
  - gxx_impl_linux-64=10.3.0
  - gxx_linux-64=10.3.0
  - harfbuzz=4.3.0
  - hdf5=1.12.2
  - icu=70.1
  - idna=3.3
  - jpeg=9e
  - kernel-headers_linux-64=2.6.32
  - keyutils=1.6.1
  - krb5=1.19.3
  - ld_impl_linux-64=2.36.1
  - lerc=3.0
  - libarchive=3.5.2
  - libblas=3.9.0
  - libcurl=7.86.0
  - libdeflate=1.10
  - libedit=3.1.20210910
  - libev=4.33
  - libffi=3.4.2
  - libgcc-devel_linux-64=10.3.0
  - libgcc-ng=12.1.0
  - libgfortran-ng=12.1.0
  - libgfortran5=12.1.0
  - libglib=2.74.1
  - libgomp=12.1.0
  - libiconv=1.17
  - liblapack=3.9.0
  - libmamba=1.0.0
  - libmambapy=1.0.0
  - libnghttp2=1.47.0
  - libnsl=2.0.0
  - libopenblas=0.3.20
  - libpng=1.6.37
  - libsanitizer=10.3.0
  - libsolv=0.7.22
  - libsqlite=3.40.0
  - libssh2=1.10.0
  - libstdcxx-devel_linux-64=10.3.0
  - libstdcxx-ng=12.1.0
  - libtiff=4.4.0
  - libuuid=2.32.1
  - libwebp-base=1.2.2
  - libxcb=1.13
  - libxml2=2.10.3
  - libzlib=1.2.13
  - lz4-c=1.9.3
  - lzo=2.10
  - make=4.3
  - mamba=1.0.0
  - ncurses=6.3
  - openssl=3.0.7
  - pango=1.50.7
  - pcre=8.45
  - pcre2=10.37
  - pip=22.1.2
  - pixman=0.40.0
  - prompt-toolkit=3.0.33
  - prompt_toolkit=3.0.33
  - pthread-stubs=0.4
  - pybind11-abi=4
  - pycosat=0.6.3
  - pycparser=2.21
  - pygments=2.13.0
  - pyopenssl=22.0.0
  - pysocks=1.7.1
  - python=3.9.15
  - python_abi=3.9
  - r-abind=1.4_5
  - r-askpass=1.1
  - r-backports=1.4.1
  - r-base=4.1.3
  - r-base64enc=0.1_3
  - r-bh=1.78.0_0
  - r-bit=4.0.4
  - r-bit64=4.0.5
  - r-bitops=1.0_7
  - r-brio=1.1.3
  - r-bslib=0.3.1
  - r-cachem=1.0.6
  - r-callr=3.7.0
  - r-catools=1.18.2
  - r-cli=3.3.0
  - r-cluster=2.1.3
  - r-codetools=0.2_18
  - r-colorspace=2.0_3
  - r-commonmark=1.8.0
  - r-cowplot=1.1.1
  - r-cpp11=0.4.2
  - r-crayon=1.5.1
  - r-crosstalk=1.2.0
  - r-curl=4.3.2
  - r-data.table=1.14.2
  - r-deldir=1.0_6
  - r-desc=1.4.1
  - r-diffobj=0.3.5
  - r-digest=0.6.29
  - r-dplyr=1.0.9
  - r-dqrng=0.3.0
  - r-ellipsis=0.3.2
  - r-evaluate=0.15
  - r-fansi=1.0.3
  - r-farver=2.1.0
  - r-fastmap=1.1.0
  - r-fitdistrplus=1.1_8
  - r-fnn=1.1.3.1
  - r-fontawesome=0.2.2
  - r-fs=1.5.2
  - r-future=1.26.1
  - r-future.apply=1.9.0
  - r-gdtools=0.2.4
  - r-generics=0.1.2
  - r-ggplot2=3.3.6
  - r-ggrepel=0.9.1
  - r-ggridges=0.5.3
  - r-globals=0.15.0
  - r-glue=1.6.2
  - r-goftest=1.2_3
  - r-gplots=3.1.3
  - r-gridextra=2.3
  - r-gtable=0.3.0
  - r-gtools=3.9.2.1
  - r-hdf5r=1.3.7
  - r-here=1.0.1
  - r-hexbin=1.28.2
  - r-htmltools=0.5.2
  - r-htmlwidgets=1.5.4
  - r-httpuv=1.6.5
  - r-httr=1.4.3
  - r-ica=1.0_2
  - r-igraph=1.3.5
  - r-irlba=2.3.5
  - r-isoband=0.2.5
  - r-jquerylib=0.1.4
  - r-jsonlite=1.8.0
  - r-kernsmooth=2.23_20
  - r-labeling=0.4.2
  - r-later=1.2.0
  - r-lattice=0.20_45
  - r-lazyeval=0.2.2
  - r-leiden=0.4.2
  - r-lifecycle=1.0.1
  - r-listenv=0.8.0
  - r-lmtest=0.9_40
  - r-lsei=1.3_0
  - r-magrittr=2.0.3
  - r-mass=7.3_57
  - r-matrix=1.4_1
  - r-matrixstats=0.62.0
  - r-mgcv=1.8_40
  - r-mime=0.12
  - r-miniui=0.1.1.1
  - r-munsell=0.5.0
  - r-nlme=3.1_157
  - r-npsurv=0.5_0
  - r-openssl=2.0.4
  - r-parallelly=1.31.1
  - r-patchwork=1.1.1
  - r-pbapply=1.5_0
  - r-pillar=1.7.0
  - r-pkgconfig=2.0.3
  - r-pkgload=1.2.4
  - r-plotly=4.10.0
  - r-plyr=1.8.7
  - r-png=0.1_7
  - r-polyclip=1.10_0
  - r-praise=1.0.0
  - r-processx=3.5.3
  - r-progressr=0.10.1
  - r-promises=1.2.0.1
  - r-ps=1.7.0
  - r-purrr=0.3.4
  - r-r6=2.5.1
  - r-rann=2.6.1
  - r-rappdirs=0.3.3
  - r-rcolorbrewer=1.1_3
  - r-rcpp=1.0.8.3
  - r-rcppannoy=0.0.19
  - r-rcpparmadillo=0.11.1.1.0
  - r-rcppeigen=0.3.3.9.2
  - r-rcppparallel=5.1.5
  - r-rcppprogress=0.4.2
  - r-rcpptoml=0.1.7
  - r-rematch2=2.1.2
  - r-reshape2=1.4.4
  - r-reticulate=1.25
  - r-rgeos=0.5_9
  - r-rlang=1.0.2
  - r-rocr=1.0_11
  - r-rpart=4.1.16
  - r-rprojroot=2.0.3
  - r-rspectra=0.16_1
  - r-rstudioapi=0.13
  - r-rtsne=0.16
  - r-sass=0.4.1
  - r-scales=1.2.0
  - r-scattermore=0.8
  - r-sctransform=0.3.3
  - r-seurat=4.1.1
  - r-seuratobject=4.1.0
  - r-shiny=1.7.1
  - r-sitmo=2.0.2
  - r-sourcetools=0.1.7
  - r-sp=1.5_0
  - r-spatstat.core=2.4_4
  - r-spatstat.data=2.2_0
  - r-spatstat.geom=2.4_0
  - r-spatstat.random=2.2_0
  - r-spatstat.sparse=2.1_1
  - r-spatstat.utils=2.3_1
  - r-stringi=1.7.6
  - r-stringr=1.4.0
  - r-survival=3.3_1
  - r-svglite=2.1.0
  - r-sys=3.4
  - r-systemfonts=1.0.4
  - r-tensor=1.5
  - r-testthat=3.1.4
  - r-tibble=3.1.7
  - r-tidyr=1.2.0
  - r-tidyselect=1.1.2
  - r-utf8=1.2.2
  - r-uwot=0.1.11
  - r-vctrs=0.4.1
  - r-viridislite=0.4.0
  - r-waldo=0.4.0
  - r-withr=2.5.0
  - r-xtable=1.8_4
  - r-yaml=2.3.5
  - r-zoo=1.8_10
  - radian=0.6.4
  - rchitect=0.3.39
  - readline=8.1.2
  - reproc=14.2.4
  - reproc-cpp=14.2.4
  - requests=2.27.1
  - ruamel_yaml=0.15.100
  - sed=4.8
  - setuptools=62.3.2
  - six=1.16.0
  - sqlite=3.38.5
  - sysroot_linux-64=2.12
  - tk=8.6.12
  - tktable=2.10
  - tqdm=4.64.0
  - tzdata=2022a
  - urllib3=1.26.9
  - wcwidth=0.2.5
  - wheel=0.37.1
  - xorg-kbproto=1.0.7
  - xorg-libice=1.0.10
  - xorg-libsm=1.2.3
  - xorg-libx11=1.7.2
  - xorg-libxau=1.0.9
  - xorg-libxdmcp=1.1.3
  - xorg-libxext=1.3.4
  - xorg-libxrender=0.9.10
  - xorg-libxt=1.2.1
  - xorg-renderproto=0.11.1
  - xorg-xextproto=7.3.0
  - xorg-xproto=7.0.31
  - xz=5.2.6
  - yaml=0.2.5
  - yaml-cpp=0.7.0
  - zlib=1.2.13
  - zstd=1.5.2
prefix: /home/raz/anaconda3/envs/DB_AKC_R
