# Supplementary material for: Implications of stress-induced gene expression for hematopoietic stem cell aging studies
Source: Nat Aging. 2024 Jan 16;4(2):177–84. doi: 10.1038/s43587-023-00558-z (PMC10878961; doi:10.1038/s43587-023-00558-z)
Supplement: Supplementary file 7 — The code for the bioinformatics analysis. [file 43587_2023_558_MOESM7_ESM.tar › references/TotalSeqA_example_feature_ref.csv]

id	name	read	pattern	sequence	feature_type
TIGIT	TIGIT_TotalA	R2	^(BC)	TTGCTTACCGCCAGA	Antibody Capture
CD279	CD279_TotalA	R2	^(BC)	ACAGCGCCGTATTTA	Antibody Capture
CD127	CD127_TotalA	R2	^(BC)	GGCACCCATGTCTTT	Antibody Capture
CD56	CD56_TotalA	R2	^(BC)	TTCGCCGCATTGAGT	Antibody Capture
CD45RO	CD45RO_TotalA	R2	^(BC)	CTCCGAATCATGTTG	Antibody Capture
CD45RA	CD45RA_TotalA	R2	^(BC)	TCAATCCTTCCGCTT	Antibody Capture
CD45	CD45_TotalA	R2	^(BC)	TAGCGTGGAGTAGTG	Antibody Capture
CD25	CD25_TotalA	R2	^(BC)	TTTGTCCTGTACGCC	Antibody Capture
CD19	CD19_TotalA	R2	^(BC)	CTGGGCAATTACTCG	Antibody Capture
CD16	CD16_TotalA	R2	^(BC)	AAGTTCACTCTTTGC	Antibody Capture
CD15	CD15_TotalA	R2	^(BC)	TTGGACGTGCGATCT	Antibody Capture
CD14	CD14_TotalA	R2	^(BC)	TCTCAGACCTCCGTA	Antibody Capture
CD8A	CD8A_TotalA	R2	^(BC)	GCTGCGCTTTCCATT	Antibody Capture
CD4	CD4_TotalA	R2	^(BC)	TGTTCCCGCTCAACT	Antibody Capture
CD3	CD3_TotalA	R2	^(BC)	CTCATTGTAACTCCT	Antibody Capture
