# Supplementary material for: Implications of stress-induced gene expression for hematopoietic stem cell aging studies
Source: Nat Aging. 2024 Jan 16;4(2):177–84. doi: 10.1038/s43587-023-00558-z (PMC10878961; doi:10.1038/s43587-023-00558-z)
Supplement: Supplementary file 7 — The code for the bioinformatics analysis. [file 43587_2023_558_MOESM7_ESM.tar › data/raw/stress_signature.tsv]

stress_signature
Egr2
Atf3
Klf2
Nr4a1
Ptgs2
Klf4
Fosb
Btg2
Junb
Nr4a2
Zfp36
Cxcl2
Jun
Klf6
Ccn1
Rhob
Socs3
Ier2
Dusp1
Egr1
Cdkn1a
Ppp1r15a
Phlda1
Maff
Cd69
Dusp5
Hes1
Cebpb
Ier5
Plk2
Gem
Tiparp
Gadd45b
Sgk1
Egr3
Ier3
Dusp2
Per1
Hbegf
Trib1
Lif
Tnfaip3
Fos
Cxcl10
Ccrl2
Il7r
Gadd45a
Plek
Fjx1
Zc3h12a
Bhlhe40
Fosl1
Ccnl1
Btg1
Eif1
Mcl1
Plaur
Sdc4
Areg
Vegfa
Rnf19b
Cxcl5
Panx1
Tnf
Sat1
Phlda2
Gfpt2
Id2
Il1b
Gpr183
Pfkfb3
Spsb1
Plau
Cd83
Ripk2
Btg3
Csf1
Tnfrsf9
