# Supplementary material for: Implications of stress-induced gene expression for hematopoietic stem cell aging studies
Source: Nat Aging. 2024 Jan 16;4(2):177–84. doi: 10.1038/s43587-023-00558-z (PMC10878961; doi:10.1038/s43587-023-00558-z)
Supplement: Supplementary file 7 — The code for the bioinformatics analysis. [file 43587_2023_558_MOESM7_ESM.tar › data/raw/Genesets.gmx.txt]

Stress induced in HSCs	Aged HSC genes_Flohr Svendsen et al	Young HSC genes_Flohr Svendsen et al	Cell cycle in HSCs
na	na	na	na
Egr2	Ntf3	Lsp1	Rpa2
Atf3	Mab21l2	Slc28a2	Hspa8
Klf2	Sbspon	Rfc2	Dtymk
Nr4a1	Osmr	Ctss	Sqle
Ptgs2	Cntn1	Mlec	Mcm5
Klf4	Gabra4	Il15	Stmn1
Fosb	Gipc2	Anxa2	Dmd
Btg2	Clu	Syk	Prmt5
Junb	Rbpjl	Ect2	Bcl3
Nr4a2	Zg16	Mcm5	Nasp
Zfp36	Selp	Antxr2	Ss18
Cxcl2	Tdrd9	Mamdc2	Mcm3
Jun	Mt2	Cd34	Orc6
Klf6	Lrrn1	Arhgap30	Sfpq
Ccn1	Clca3a1	Lst1	Mybl2
Rhob	Plscr2	Mgst1	Orc5
Socs3	Tc2n	Col4a2	Wrn
Ier2	Matn4	Tm6sf1	Pttg1
Dusp1	Fap	Ebi3	Ythdc1
Egr1	Muc1	Dnmt3b	Smad3
Cdkn1a	Ramp2	Cd37	Mapk14
Ppp1r15a	Tmem215	Plxdc2	Amd1
Phlda1	Trpc1	Rnase6	Map3k20
Maff	Chrna7	Flt3	Bub3
Cd69	Rgn	Sell	Hnrnpd
Dusp5	Rorb	Rassf4	Kpnb1
Hes1	Tm4sf1	Csf2rb	Ube2s
Cebpb	Wwtr1	Mcm7	Cks1b
Ier5	Gpr183	Plac8	Srsf1
Plk2	Zswim5	Cd86	E2f4
Gem	C4b	Hnf4a	Ddx39a
Tiparp	Nupr1	Socs2	Traip
Gadd45b	Gstm2	Il12rb2	Lbr
Sgk1	Bmpr1a	Satb1	H2az2
Egr3	Tmem47	Nrk	Polq
Ier3	Gda	Camk1d	Dkc1
Dusp2	Sult1a1	Lgals1	Arid4a
Per1	Tmem56	Anxa6	Rps6ka5
Hbegf	Mt1	Mmp2	Cdc7
Trib1	Aspa		Slc7a1
Lif	Cyb561		Pola2
Tnfaip3	Neo1		Prpf4b
Fos	Adgrg2		H2az1
Cxcl10	Pclo		Abl1
Ccrl2	Gm10419		Pafah1b1
Il7r	Klrb1c		Lmnb1
Gadd45a	Jam2		Jpt1
Plek	Maf		Gspt1
Fjx1	Dsg2		Odf2
Zc3h12a	Perp		Foxn3
Bhlhe40	Lpl		Troap
Fosl1	Pgr		Hus1
Ccnl1	Ddr1		Ctcf
Btg1	Clec1a		Numa1
Eif1	Dnm3		Cdc27
Mcl1	B3galt1		Top1
Plaur	Meis2		Prim2
Sdc4	Ptprk		Pml
Areg	Ehd3		Pds5b
Vegfa	Aldh1a1		Kif5b
Rnf19b	Cavin2		Nup50
Cxcl5	Phf11d		Xpo1
Panx1	Abat		Notch2
Tnf	Runx1t1		Atrx
Sat1	Amotl2		Nsd2
Phlda2	Acpp		Rad21
Gfpt2	Cd200r4		Tle3
Id2	Kdr		Ezh2
Il1b	Alcam		Nup98
Gpr183	Asb4		Stag1
Pfkfb3	Cd38		Tent4a
Spsb1	Klhl4		Cdc25a
Plau	Enpp5		Smc1a
Cd83	Il1rapl2		Rbl1
Ripk2	Gadd45g		Lig3
Btg3	Sfrp1		Tmpo
Csf1	Zfp36		E2f3
Tnfrsf9	Nrg4		Slc38a1
	Cpne8		Rad54l
	Fhdc1		Suv39h1
	Cysltr2		Mtf2
	Plcl1		Egf
	Abca4		Pura
	Clec1b		Rasal2
	Vldlr		Mad2l1
	Pcdhb16		Pole
	Hpgds		Ccnt1
	Abcb1a		Smarcc1
	Vwf		Cdkn2c
	Ghr		Cdc25b
	Slc6a15		Brca2
	Mmp14		Exo1
	Klrb1b		Hira
	Id2		Dbf4
	Zfp334		Cks2
	Gem		Cdc45
	Ocln		Smc2
	Plek		Smc4
	Ptger4		Pbk
	Thbd		H2ax
	Ldhd		Cdc20
	Itgb3		Plk4
	S100a6		Ndc80
	Dhrs3		Tacc3
	Rhoj		Cenpa
	Rdh10		Kif22
	Fhl1		Incenp
	Oxr1		Stil
	Rorc		Kif23
	Rab34		Knl1
	Cyyr1		Racgap1
	Myo1e		Top2a
	Stxbp4		Fbxo5
	Dennd5b		Cdk1
	Ampd3		Ccnf
	Stom		Ccnb2
	Lsr		Ttk
	Cyp26b1		Aurka
	Plscr1		Kif20b
	Casp12		Cdkn3
	Mllt3		Mki67
	Pbx3		Plk1
	Tacstd2		Ccna2
	Bcl6		Tpx2
	Pdgfd		Aurkb
	Egr1		Birc5
	Cytip		Nusap1
	Ndrg1		Kif4
	Cd9		Hmmr
	Tox		Nek2
	Efna1		Espl1
	Vmp1		Bub1
	Trim47		Cenpe
	Tgm2		Kif11
	Arhgap29		Prc1
	Serpinb8		Kif2c
	Prcp		Cenpf
	Pros1		Ube2c
	Prtn3		
	Nckap1		
	Phactr1		
	Tbc1d8		
	Arhgef28		
	Slc14a1		
	Lamp2		
	Acsl4		
	Cxcl16		
	Gpx3		
	Dhx40		
	Sema7a		
	Slamf1		
	Art4		
	Jun		
	Serpinb6a		
	Fyb		
	Evc		
	Kcnip3		
	Mef2c		
	Abcb1b		
	Lpar6		
	Prnp		
	Exoc6b		
	Pla2g4a		
	Ndn		
	Npdc1		
	Plscr4		
	Tnfsf10		
	Nt5c3		
	Ppp1r16b		
	Gstm1		
	Gstm7		
	Mmrn1		
	Cldn12		
	Procr		
	Muc13		
	Tmem176a		
	Trpc6		
	Ly6e		
	Btg2		
	Cd63		
	Tsc22d1		
