# Supplementary material for: Implications of stress-induced gene expression for hematopoietic stem cell aging studies
Source: Nat Aging. 2024 Jan 16;4(2):177–84. doi: 10.1038/s43587-023-00558-z (PMC10878961; doi:10.1038/s43587-023-00558-z)
Supplement: Supplementary file 8 — Statistical source data. [file 43587_2023_558_MOESM8_ESM.xlsx]

## Sheet: Fig. 1b
	Fig. 1b. Batch comparison: GSEA using MSigDB Hallmark pathways.
	Associated with batch 1
	Gene set	NES
	HALLMARK_TNFA Signaling via NFKB	4.22
	HALLMARK_Oxidative Phosphorylation	2.96
	HALLMARK_KRAS Signaling Dn	2.92
	HALLMARK_Inflammatory Response	2.4
	HALLMARK_Myogenesis	2.09
	HALLMARK_Hypoxia	1.98
	Associated with batches 2 and 3
	Gene set	NES
	HALLMARK_G2M Checkpoint	-6.96
	HALLMARK_E2F Targets	-6.56
	HALLMARK_Mitotic Spindle	-6.37
	HALLMARK_Myc Targets V1	-4.57
	HALLMARK_UV Response Dn	-3.78
	HALLMARK_DNA Repair	-2.64
	HALLMARK_mTORC1 Signaling	-2.49
	HALLMARK_Heme Metabolism	-2.41
	HALLMARK_Protein Secretion	-2.2
	HALLMARK_Interferon Alpha Response	-2.17
	NES, normalized enrichment score

## Sheet: Fig. 1c
	Fig. 1c. Batch comparison: MSigDB hallmark pathway analysis of leading-edge genes extracted from the “TNF-alpha Signaling via NF-kB”- and “G2M Checkpoint”-associated gene sets.
	Associated with leading-edge genes extracted from the TNF-alpha Signaling via NF-kB-related gene set
	Term	Log10 Combined Score
	Hypoxia	3.22535
	Apoptosis	3.08163
	p53 Pathway	3.01566
	Inflammatory Response	2.93822
	KRAS Signaling Up	2.85608
	Epithelial Mesenchymal Transition	2.76851
	UV Response Up	2.62162
	IL-2/STAT5 Signaling	2.57659
	IL-6/JAK/STAT3 Signaling	2.44621
	Estrogen Response Late	2.34151
	Interferon Gamma Response	2.20662
	Estrogen Response Early	2.05442
	TGF-beta Signaling	2.01901
	Interferon Alpha Response	1.93563
	Complement	1.87945
	Allograft Rejection	1.6733
	Unfolded Protein Response	1.52249
	Myogenesis	1.42189
	mTORC1 Signaling	1.42189
	Coagulation	1.37954
	UV Response Dn	1.34845
	Associated with leading-edge genes extracted from the G2M Checkpoint-related gene set
	Term	Log10 Combined Score
	E2F Targets	4.24458
	Mitotic Spindle	3.56381
	Myc Targets V1	2.34945
	Spermatogenesis	2.32711
	UV Response Dn	1.87095
	mTORC1 Signaling	1.61882
	Myc Targets V2	1.59257
	Glycolysis	1.43613
	Unfolded Protein Response	1.41894

## Sheet: Fig. 1d
	Fig. 1d. Average expression of 78 IER genes associated to batch 1 in freshly isolated and in vitro cultured HSCs.
	Gene \ Sample	Young_0h	Aged_0h	Young_3h	Aged_3h	Young_6h	Aged_6h	Young_12h	Aged_12h	Young_24h	Aged_24h
	Egr2	4.98821	4.60275	10.2422	11.2771	7.21307	7.45425	6.72806	6.49699	6.12784	6.3249
	Atf3	4.89951	5.09205	9.55802	9.76857	6.03626	7.37257	5.29428	5.40334	4.87162	4.97012
	Klf2	6.94874	8.26435	7.81779	9.3305	6.23343	7.01459	5.74898	6.67234	5.68821	5.8597
	Nr4a1	9.46526	8.71439	12.0822	11.7971	9.4537	9.38173	8.23033	8.16417	8.0918	8.06647
	Ptgs2	4.84542	4.66761	10.3923	12.8611	7.05349	9.91095	5.43656	7.72149	4.96501	6.51369
	Klf4	6.2535	6.54029	7.79176	8.93739	7.53287	6.62705	6.28631	5.5014	6.01951	5.57633
	Fosb	5.84767	9.7235	5.84399	6.71608	4.79296	4.80046	4.88732	4.7632	4.53753	4.72452
	Btg2	7.22289	7.86496	8.3455	9.02296	6.85993	7.08376	6.61899	6.64981	6.51611	6.51405
	Junb	7.43582	9.69046	7.83585	9.14943	6.26842	6.7032	5.96421	6.06899	5.66728	5.96509
	Nr4a2	6.40573	6.39129	8.60113	9.65935	6.92491	7.51388	6.13749	6.30546	6.041	6.35685
	Zfp36	9.845	11.3534	10.1453	10.7833	8.4365	8.34125	7.23848	7.12406	6.5371	6.71051
	Cxcl2	5.38293	4.84767	9.91342	10.4658	8.07036	8.32816	4.44474	5.21913	4.14823	4.19018
	Jun	9.88215	10.9963	8.43317	9.08792	7.42909	8.56013	6.45435	8.21165	5.8831	7.33279
	Klf6	7.38549	7.84865	9.15645	10.2396	7.88379	8.0626	7.1447	7.63771	6.93077	7.2782
	Cyr61	4.82379	5.04514	6.20987	10.287	4.92424	5.31476	4.70639	4.89454	4.66405	4.83155
	Rhob	9.48749	9.69266	7.44519	8.98243	7.72989	7.8511	7.77435	7.79845	7.00399	7.08151
	Socs3	7.7864	8.9041	12.3989	13.2288	9.79227	10.9749	8.11102	9.2925	7.70698	8.55405
	Ier2	12.0767	12.5296	11.4972	11.7362	9.97086	10.3739	10.0285	10.0487	9.22068	9.79658
	Dusp1	12.3354	12.2224	12.6705	12.4505	10.7247	10.7194	8.86827	9.05474	8.3828	8.31713
	Egr1	12.9894	13.7274	13.2862	13.5106	11.2484	11.6375	11.8349	12.1851	11.0374	11.4817
	Cdkn1a	6.82063	6.96628	11.7968	12.3503	10.4902	11.1141	9.61782	10.2005	8.73085	9.7991
	Ppp1r15a	9.93057	10.2759	9.76459	10.1806	8.617	8.84041	7.89843	7.58156	7.37703	7.23259
	Phlda1	5.38607	5.53026	8.6652	9.40638	6.2458	6.80937	5.8311	5.90948	5.79046	5.52058
	Maff	7.1868	7.89342	9.65044	10.3579	7.48934	8.34366	6.68551	6.77815	6.17674	6.63261
	Cd69	7.54694	5.89065	8.70478	7.53007	6.78159	5.67655	7.23347	6.383	7.39766	6.01653
	Dusp5	8.82875	8.04133	11.9411	12.4789	10.1848	11.2698	9.44315	9.02117	8.68671	8.76391
	Hes1	7.67167	7.798	7.59777	8.38244	8.00617	9.43763	8.18295	9.15624	7.64951	8.851
	Cebpb	6.29527	7.42237	7.0107	7.3037	6.85582	7.80135	6.23414	7.2484	6.22285	6.77418
	Ier5	7.57101	6.83054	9.18823	9.44811	8.28731	8.21241	7.53326	7.69864	7.09617	7.47512
	Plk2	6.4612	7.32292	7.70049	8.40929	6.7653	7.69243	6.28424	6.64812	6.24864	6.5311
	Gem	7.05907	8.56965	9.22123	9.32329	7.99753	7.10435	7.38796	6.26578	8.80105	9.03894
	Tiparp	8.41838	7.55607	10.0485	11.4857	8.08147	8.26362	7.88895	8.11283	7.98899	8.24957
	Gadd45b	7.35572	6.97252	8.5552	9.22335	7.18635	7.63763	6.57847	6.90065	6.60424	6.86544
	Sgk1	8.26172	8.49793	11.2845	12.2237	10.8259	11.7554	8.83425	10.3827	8.31403	9.89382
	Egr3	5.90585	6.11876	8.79131	9.24036	7.79138	7.51435	6.98439	6.52024	6.65961	5.91985
	Ier3	11.7792	12.3023	12.3528	13.1814	11.9108	12.9314	9.9615	11.2827	9.35948	10.5191
	Dusp2	11.1555	9.56261	11.1043	11.094	10.8778	10.778	9.6225	9.2248	8.42225	8.35361
	Per1	8.60751	10.0532	8.63701	8.74177	8.04785	8.21955	8.05273	8.44731	7.85767	8.21865
	Hbegf	6.98724	7.02077	12.6423	13.1191	10.5133	11.3771	8.66144	9.04624	7.80019	8.64573
	Trib1	5.21729	5.84634	6.61515	6.91682	5.90177	6.73312	5.49193	6.12222	5.66288	5.66115
	Lif	5.16456	5.21188	7.52319	7.77461	5.84518	6.57026	5.4223	5.38481	5.37969	5.38252
	Tnfaip3	7.3569	7.23799	7.73877	7.94528	6.63615	7.44668	6.58355	7.28748	6.40324	6.85536
	Fos	12.5741	13.5478	13.5067	13.7394	10.1183	10.453	8.02006	7.7394	7.76188	8.48995
	Cxcl10	6.41178	6.13343	8.07173	9.00684	6.10865	6.6594	5.92808	6.12315	6.13219	6.09658
	Ccrl2	7.92315	8.03108	7.45297	7.31479	6.89364	7.21666	7.03601	7.25221	7.03347	7.20744
	Il7r	6.07134	4.59367	4.56823	4.65131	4.65417	4.50486	4.59911	4.48608	4.51964	4.49077
	Gadd45a	5.8008	6.26562	7.42744	8.54612	5.46983	7.63392	5.01198	5.56226	5.11243	5.54933
	Plek	7.84112	8.72171	10.4838	11.3306	8.78112	9.3708	7.80719	9.33119	7.79993	8.60899
	Fjx1	5.71372	6.15759	6.11167	6.24666	5.9349	6.51583	6.09999	6.4321	6.1494	6.33778
	Zc3h12a	6.18458	6.26632	6.26828	6.41443	6.07798	6.27246	5.98564	6.0703	5.9337	5.93892
	Bhlhe40	7.19638	8.27437	11.6431	11.9975	11.1378	11.0314	10.8277	11.1616	9.81581	10.524
	Fosl1	5.15589	5.30395	7.2281	7.53318	6.50411	7.09736	6.50562	6.63968	6.35474	6.56041
	Ccnl1	11.8334	11.6463	12.7312	12.9124	12.0749	12.0075	11.7408	11.8076	11.3591	11.3327
	Btg1	10.7811	10.0387	12.2649	12.364	11.6324	11.3063	9.52092	10.4841	8.54164	8.79022
	Eif1	12.6715	12.6679	13.2222	13.3776	12.4796	12.2445	12.1192	11.8451	12.1017	12.0933
	Mcl1	11.6434	11.8555	12.5527	12.841	11.8335	11.8393	11.4792	11.578	11.1875	11.2881
	Plaur	6.88636	7.56752	11.3113	11.8099	8.87138	9.64241	8.17786	8.36359	7.96997	8.15964
	Sdc4	7.50998	8.22356	9.8203	10.5207	10.2157	10.3515	7.66413	8.56838	6.24461	6.97634
	Areg	4.40088	4.23483	4.5076	5.44854	4.23731	4.47944	4.35151	4.24356	4.25034	4.26005
	Vegfa	6.29961	6.4918	8.25116	7.74069	7.66956	7.33668	7.24296	6.71989	7.09284	6.45958
	Rnf19b	6.00909	7.30494	8.86459	8.67889	7.32987	7.92139	6.29366	6.69786	6.12877	6.53403
	Cxcl5	4.36372	4.24205	6.4985	7.3652	5.39045	4.77507	4.36469	4.22643	4.43622	4.20031
	Panx1	8.63281	9.10066	8.45622	8.74058	9.16886	9.34986	9.03718	9.27167	9.28767	9.46159
	Tnf	6.74633	7.04294	7.42371	7.38884	7.26617	7.5695	7.31585	7.37552	7.47184	7.16238
	Sat1	9.60671	10.214	10.9778	12.1884	8.76262	9.63267	7.45479	8.03259	7.16014	8.14186
	Phlda2	8.59335	7.1037	5.63591	6.34451	6.1132	6.2922	7.90091	8.40739	7.44436	7.94748
	Gfpt2	7.47321	8.12548	8.5391	8.92728	7.53907	7.66395	7.29045	7.10818	7.33856	7.07896
	Id2	6.51568	6.98183	7.49388	8.44101	8.0642	9.32193	7.31828	8.42617	6.72354	7.57176
	Il1b	5.9018	6.07805	6.33315	6.12124	6.00418	6.4793	6.14537	6.26011	6.2892	6.14846
	Gpr183	5.37156	9.12023	5.28032	5.52461	5.30752	5.83187	5.30855	7.88366	5.40716	7.51199
	Pfkfb3	6.9532	7.55595	8.62872	9.05396	7.79452	8.44303	7.20334	7.52783	7.14766	7.12509
	Spsb1	5.69997	5.80969	6.77871	7.04424	6.38741	7.40311	6.03086	6.47068	6.02658	6.10356
	Plau	4.8293	4.83551	5.03914	5.01292	4.94469	5.46265	5.0166	5.05345	5.07535	4.96678
	Cd83	6.18887	5.06696	7.66784	5.10273	6.58403	5.3679	5.38577	5.0497	5.04062	5.01266
	Ripk2	6.65639	6.54637	7.09589	7.32818	6.55891	6.05842	6.42601	6.18987	6.41731	6.40854
	Btg3	11.1583	10.4371	12.4368	12.7568	11.4597	11.8711	10.9642	11.2915	10.74	10.7608
	Csf1	6.67337	6.69754	6.52368	6.77996	6.35996	6.66777	6.23503	6.41822	6.36059	6.28056
	Tnfrsf9	5.17477	5.19541	5.81055	5.5859	5.62508	5.68443	5.3856	5.31453	5.36212	5.13772

## Sheet: Fig. 1f
	Fig. 1f. GSEA results for the IER, age-induced, age-repressed and cell cycle-related genes in young and aged cHSCs from the indicated datasets.
	Dataset	IER Signature	Aging Signature	Young Signature	Cell Cycle Signature
		NES	NES	NES	NES
	Yamashita et al. 2019	-6.58391	-12.89	5.10712	5.53703
	Bersenev et al. 2012	-4.78791	-13.2716	5.6612	2.47268
	Kim et al. 2022	-4.74014	-12.0433	5.9024	6.35294
	Chambers et al. 2007	-4.63218	-7.91206	3.83748	-0.906573
	Young et al. 2021	-4.52388	-10.4041	3.52408	3.26567
	Norddahl et al. 2011	-4.25344	-13.0947	6.33554	5.83205
	Wahlestedt et al. 2013	-3.6127	-13.5371	6.53672	5.10776
	Maryanovich et al. 2018	-1.3925	-11.3961	5.00042	1.54215
	Sun et al. 2021	-1.30558	-12.2625	4.43748	5.17632
	Renders et al. 2021	-0.696681	-10.4851	3.39051	6.49755
	Flach et al. 2014	2.19296	-6.81315	5.61482	4.62534
	Sun et al. 2014	3.72951	-11.5967	6.24942	5.84463
	Mansell et al. 2021	6.25019	-8.12344	4.6945	3.70753
	NES, normalized enrichment score
