# Supplementary material for: Implications of stress-induced gene expression for hematopoietic stem cell aging studies
Source: Nat Aging. 2024 Jan 16;4(2):177–84. doi: 10.1038/s43587-023-00558-z (PMC10878961; doi:10.1038/s43587-023-00558-z)
Supplement: Supplementary file 9 — Statistical source data. [file 43587_2023_558_MOESM9_ESM.xlsx]

## Sheet: Fig. 2a
	Fig. 2a. Overlap of IERsig genes identified in this study to stress-associated genes identified in transcriptomic datasets.
		van Velthoven et al. 2017		Wu et al. 2017	IERsig genes (this study)
		muSC ex vivo	muSC non-fixed
	# of genes identified	1047	1017	139	78
	# of genes overlapping with IERsig	30	54	47
	Odds ratio	11.3354	43.1659	318.931
	Hypergeometric p-val	1.43154e-18	3.18207e-51	8.32636e-84
	Gene list	Csf3	Fosb	Fos	Egr2
		Nppc	Atf3	Fosb	Atf3
		Ccl19	Hspa1a	Fosl1	Klf2
		Gal	Hspa1b	Fosl2	Nr4a1
		Npy	Ier3	Jun	Ptgs2
		Hspa1b	Zfp36	Junb	Klf4
		Cxcl1	Egr1	Jund	Fosb
		Hspa1a	Ccl2	Egr1	Btg2
		Olfr96	Cxcl1	Egr2	Junb
		Crlf1	Tnfaip6	Egr3	Nr4a2
		Defb25	Has1	Egr4	Zfp36
		Mgarp	Junb	Nr4a1	Cxcl2
		Dnajb1	Icam1	Nr4a2	Jun
		Bdkrb1	Srxn1	Nr4a3	Klf6
		Erfe	Fosl1	Arc	Cyr61
		Gpx6	Trib1	Homer1	Rhob
		Lipc	Cxcl2	Rheb	Socs3
		Ms4a15	Fos	Rgs2	Ier2
		Gm11571	Chac1	Plk2	Dusp1
		Cela2a	Fgl2	Ptgs2	Egr1
		Adamts4	Sbno2	Bdnf	Cdkn1a
		Fabp6	Ppp1r15a	Inhba	Ppp1r15a
		A530021J07Rik	Csrnp1	Nptx2	Phlda1
		Smok2b	Rtn4rl2	Plat	Maff
		Ptgds	Socs3	Nrn1	Cd69
		Chrdl2	Arc	Myc	Dusp5
		Gkn3	Nr4a1	Dusp1	Hes1
		LOC102636989	Dnaja4	Dusp5	Cebpb
		Oc90	Pmaip1	Dusp6	Ier5
		Gcnt3	Hbegf	Pcdh8	Plk2
		Klk1b8	Dnajb1	Cyr61	Gem
		4930548H24Rik	Cxcl10	Gadd45b	Tiparp
		Fam90a1a	Hmox1	Trib1	Gadd45b
		Pdlim4	Maff	Gem	Sgk1
		Gm12253	Adamts4	Btg2	Egr3
		Tac4	Ifrd1	Ier2	Ier3
		Il6	Lif	Npas4	Dusp2
		Entpd8	Stx11	Rasd1	Per1
		Edn3	Slc10a6	Crem	Hbegf
		Oog4	Hspa5	Mbnl2	Trib1
		Kcnj6	Egr3	Arf4	Lif
		Tmem51os1	Sgk1	Gadd45g	Tnfaip3
		Cyp26a1	Mafk	Arih1	Fos
		Fcnb	Ier5	Nup98	Cxcl10
		Gzmc	Tfpi2	Ppp1r15a	Ccrl2
		Ly6k	Jun	Fbxo33	Il7r
		Krt84	Bambi	Per1	Gadd45a
		Cemip	Spsb1	Per2	Plek
		Ntn5	Arl4d	Maff	Fjx1
		Hsd17b3	Btg2	Zfp36	Zc3h12a
		Tac2	Egr2	Srf	Bhlhe40
		Mdk	Errfi1	Mcl1	Fosl1
		Espnl	Sox7	Ctgf	Ccnl1
		Rnase1	Myc	Il6	Btg1
		Bloodlinc	Plaur	Atf3	Eif1
		Cpa6	Osmr	Rcan1	Mcl1
		1700029F12Rik	Thbs1	Ncoa7	Plaur
		Gp2	Fosl2	Cxcl2	Sdc4
		Jund	Gprc5a	Bhlhe40	Areg
		Cpvl	Hmga1	Slc2a3	Vegfa
		1520401A03Rik	Cxcl5	Nfkbia	Rnf19b
		Gpx5	Ctgf	Ier3	Cxcl5
		Gm15850	Nfkbiz	Sgk1	Panx1
		Tmem51	Bcl3	Klf6	Tnf
		Rgs9	Smim3	Klf10	Sat1
		Csn1s2a	Cyr61	Nfkbiz	Phlda2
		Gm5535	Tnfrsf12a	Flg	Gfpt2
		Gm11437	Sphk1	Gbp2b	Id2
		Grin3a	B3gnt3	Tnfaip3	Il1b
		Defb42	Thbd	Cebpd	Gpr183
		Khdc1b	Ier2	Hbegf	Pfkfb3
		Dmrt1	Itpkc	Ldlr	Spsb1
		Sec1	Slfn5	Tsc22d1	Plau
		Chgb	Nr4a3	F3	Cd83
		Gm14273	Cebpd	Ccl2	Ripk2
		1110028F18Rik	Zswim4	Csrnp1	Btg3
		Glipr1l2	Tie1	Pmaip1	Csf1
		4930463O16Rik	Asb5	Zfp36l2	Tnfrsf9
		B230323A14Rik	Gadd45b	Plau
		Ido2	Tnfaip3	Ccl5
		Psg16	Emp1	Saa3
		Gpr83	Bag3	Ifnb1
		Gm8267	Frat2	Tnf
		Gm12618	Klf4	Irf1
		Bpifc	Gfpt2	Cd83
		Id3	Mlf1	Map3k8
		Ppp1r14a	Sgms2	Socs3
		Ntrk1	Dusp1	Csf2
		Klk1b7-ps	Nr4a2	Il1a
		Olfr262	Hk2	Cxcl1
		St8sia2	Clic4	Il12b
		Pax7	Odc1	Il1b
		Vmn1r214	Ccdc85a	Sod2
		Mak	Rrad	Pim1
		Capn8	Myd88	Peli1
		S100a7a	Noct	Tlr2
		Pmfbp1	1810011O10Rik	Ccl3
		Olfr890	Skil	Noct
		Fbxw21	Map2k3	Bcl3
		Antxrl	Tgif1	Ifit2
		Chrna3	Nup98	Icam1
		Reg4	Slc39a14	Ifit1
		Tnfsf15	Tgtp1	Tnfsf9
		Ccdc36	Tsc22d2	Ccrl2
		Lrit2	Plk3	Cxcl10
		Wee2	Hspa2	Gbp2
		1700093K21Rik	Lsmem1	Il10
		Smok2a	Rcan1	Clec4e
		Sele	Cd300lg	Acod1
		Gm11413	Adamts1	Mmp13
		Mir6358	Mt2	Cxcl11
		Ccdc154	Khnyn	Arhgef3
		Odf4	Rab20	Serpine1
		Cyp2b9	Birc3	Traf1
		Zfp957	Serpine1	Vcam1
		Txndc8	Timp3	Ackr4
		Bsph1	Idi1	Marcksl1
		4933407L21Rik	Ripk1	Nfkbid
		Cd82	Ptp4a1	Ikbke
		1700031A10Rik	Bhlhe40	Ccl12
		Ap3b2	Ell2	Ifit3
		Cdc42ep5	Gpr35	Cebpb
		Erich6b	Mafa	Zfp36l1
		Ncr1	Dnajb9	Txnip
		1700029H14Rik	S1pr1	Nfib
		Gm813	Lyve1	Hes1
		Mpl	Mir155hg	Pias1
		Fermt1	Lox	Klf2
		Gxylt2	Pxdc1	Cd69
		Col26a1	Gcc1	Dusp2
		Sfmbt2	Lmcd1	Wee1
		Krt74	Sertad1	Thbs1
		Gckr	Sox9	Sik1
		B230112J18Rik	Adgrl4	Gdf15
		Cd177	Tiparp	Ier5
		Anxa10	Slc22a4	Rgs1
		C1qtnf3	Arid5a	Id2
		Gsta2	Slc16a3	Apold1
		Pbx4	Map3k8
		Tspo2	Sox11
		Olfr1535	Nedd9
		Pde1c	Litaf
		Cyp7a1	Stat3
		Hsph1	Zc3h12a
		Cntnap5b	Rnf19b
		Gm2694	Bdkrb1
		LOC108169039	Npy
		A630076J17Rik	Dusp5
		Xkr5	Fas
		Slc6a3	Snora28
		Catsperg2	Nfkbid
		LOC100041057	Nfil3
		Gdf15	Trib3
		Odf3	Gm5532
		E330017A01Rik	Arid5b
		Gm13889	Robo4
		Oprm1	Gch1
		Muc4	Sdc4
		S1pr3	P2ry2
		Zp3	Gm6225
		Gm4926	Ikzf4
		Ptpn5	Gbp2
		Pou6f2	Runx1
		Fgfr4	Irf8
		Wfdc3	Relt
		Rfpl4b	Clcf1
		Hspb1	Fbxo30
		Clcf1	Bcl10
		4933406G16Rik	Avpr1a
		Ccl2	Jund
		Trpm8	Nfatc2
		Ces1h	Foxf1
		1600029O15Rik	Serpina3n
		Cdh6	Steap4
		Gabbr2	Homer1
		Tmem255a	Socs1
		Vwa3b	Coq10b
		Cyp24a1	Pde4b
		Kpna7	Htr1d
		Foxf1	Musk
		Kcne1l	Klf6
		Galnt14	Irgm2
		Gm13125	Hspb1
		Gm1110	Sesn2
		Gm15908	Wnt11
		Socs1	Ets1
		Cyp4x1	Gem
		Gm525	Bmp2
		Gria1	Tnfsf9
		Flywch2	Zfp655
		Svs3b	Gm13889
		Allc	Irgm1
		Slc46a2	Pdk4
		Serpina3f	Ptx3
		D930032P07Rik	Xirp1
		P2rx3	Itga5
		Dyx1c1	Pros1
		Otoa	Csf1
		Ildr1	Tubb6
		Olfr554	Map3k6
		Olfml2b	Ahr
		Nuggc	Kctd11
		Bok	Slc2a1
		LOC102638047	Hsd17b7
		Msh5	Pgm1
		Fndc8	Nos3
		Prss34	Gbp4
		Pdpn	Uck2
		Tmsb10	Rgs4
		Olfr330	Ptbp1
		Fam186b	Ctla2b
		Catsperd	Kcne4
		Tceal3	Sik1
		Syt17	Dusp10
		Creb3l3	Rnd3
		Utp14b	Myct1
		Selp	Arl13b
		Bcl3	Coq8b
		Slc4a11	Il1r1
		Hapln2	Txnrd1
		Sec14l4	Aplnr
		Cfap45	Rabgef1
		Vmn1r185	Eif1a
		Tdrd12	Nfkbie
		Ephx3	Lysmd3
		Psrc1	Emilin2
		Ccl7	Kcnj8
		Dntt	Stk40
		Csdc2	Mcl1
		Cdh15	Cish
		Vmn1r13	Nuak2
		Eno4	Tmem88
		Iqsec3	Gadd45g
		Serpinh1	Mob3a
		Gjc2	Abcb1a
		Tgm4	Rad18
		Adam2	Rnf125
		Kcnn3	Tcp11l2
		Sytl2	Osgin1
		Mroh2a	Adarb1
		Dapl1	Ankrd33b
		3100003L05Rik	Plekho2
		Igfbp7	Sema4f
		Wdr27	Zbtb21
		Ptk6	She
		Has1	Slc5a3
		Nmnat2	C3
		Cxcl9	Fbxo34
		Treml4	Zfp869
		Tubb2b	Plat
		Vwa1	Ctdp1
		4921504E06Rik	Tmem51
		Gm11725	Ttpal
		Calcr	Msmo1
		Drd1	Rassf1
		Myo15b	Cxcl3
		Cyp2a22	Adra1b
		Crtam	Hsph1
		Rps27	Zfand5
		Fkbp6	Cry1
		Wdr95	Ccnyl1
		Ptprz1	Plk2
		Tmem150c	Epop
		Slc2a9	Fstl3
		Notch3	Rhbdf2
		Rnd1	Ptprm
		Rtn4rl2	Paqr8
		Arl5c	Eva1a
		Rhbdl2	Tgtp2
		Upp1	Smad7
		Ngp	Sqle
		Pcdhb9	Creb5
		Tnfaip6	Igf2bp2
		Espn	Slc35e4
		Ikzf4	Sqstm1
		Tarm1	Uap1
		Pou2f3	Sat1
		Rpl37	Alpk1
		AU021092	Mfsd4a
		Heyl	Rdh10
		Pnliprp1	Ankrd28
		Ttll10	Ubc
		Mroh8	Hs6st3
		Pla2g10	Ldlr
		Rgs16	Clic5
		Zscan5b	Gm15179
		Dcstamp	Ppp1r15b
		Atp6v1c2	Ndel1
		1700071M16Rik	Rap1b
		Atp6ap1l	Nop58
		Sgsm1	Hs3st1
		Pdgfrl	Isg20
		Lrrc3	Slc41a1
		Nfkbie	Pfkfb3
		Crip1	Arsb
		Myc	Tulp2
		BC051142	Nfkb2
		Tmc2	Ackr3
		Cadm4	Prr33
		1700018A04Rik	Piga
		Dlk1	Tuba1c
		Hmcn2	Mex3c
		Fanci	Scn5a
		Klrb1	Ifit1
		Camp	Abcb1b
		Isg15	Yod1
		Mirg	Cd38
		Ifitm1	Vcl
		Slc27a5	Srgn
		Acta2	Il6st
		Foxs1	Ms4a4d
		Gm12718	Ccrl2
		Vtn	Gm14432
		Csrnp1	Csnk1d
		Stil	Ms4a1
		Cit	Mob3c
		Ltbp1	Cilp
		Them7	Heca
		Etnk2	Kcp
		Bdkrb2	Relb
		Kcnmb3	Siah2
		Tmprss5	Gadd45a
		Ppp2r2b	Tnfrsf1a
		Zim1	Nfatc1
		Mcm10	Vegfa
		Lonrf2	Ppl
		Megf10	Calca
		Prr9	Tnfrsf1b
		Tagln	Man1a
		2610528A11Rik	Epha2
		Elovl4	F2r
		Heatr9	Elf1
		Dyrk4	Dnajb5
		Dctd	Arrdc3
		Cd63	Ets2
		Il12b	St6galnac3
		Spsb4	Fzd8
		2900092C05Rik	Flnc
		Lix1	Irf7
		Ifitm3	Slc38a2
		Pcbd1	Gla
		Fndc4	Prkab2
		Tmem229a	Msn
		Tctn1	Actg1
		Catsperg1	Dnajb4
		Slc28a1	Spidr
		Mt2	H2-Q5
		Rarres2	Rybp
		Rem1	Ndrg1
		Rpl39	Gdnf
		Vcam1	Ptpn2
		Dgkg	St3gal6
		Fancd2	Pnp
		Plvap	Gbp3
		Thsd4	Ugcg
		Pgm5	Pcdhb9
		Gprasp2	Tnfaip2
		Mfsd13b	Rnf2
		Enkur	Rfx2
		Gli2	Herc6
		Matk	Mfsd14a
		Cxcl3	Cldnd1
		Rps23	Id1
		Ndnf	Ppp1r18
		5430401F13Rik	Pi4k2b
		Phf11a	Ston2
		Cdc25c	Pdgfd
		Slc9b2	Hipk3
		Map2	Ifi204
		Rcn3	Gclm
		Rps19	Slc3a2
		Cpz	Il4ra
		Itpkc	Gcnt2
		A630023P12Rik	C2cd2l
		Mlana	Crem
		Megf6	Btg1
		Snhg15	Arl5c
		Gm12909	C1ra
		Marcksl1	Dnaja1
		Trip6	Id3
		Isg20	Zfp948
		Fxyd4	Psd
		Ces4a	Spata2
		Rps28	Ptger4
		Traf4	Usp37
		5730420D15Rik	Rela
		1110038B12Rik	Kpna1
		Tnfrsf12a	Dnajb2
		Dhcr24	Dcun1d3
		Cmtm5	Piezo1
		Msc	Helz2
		Rpl36a	Dusp26
		Ccdc38	Rab8b
		Pm20d1	Mfsd7b
		Lmna	Lonrf1
		Rhoh	Rps6ka5
		Olfml2a	Klf9
		Lockd	Pp2d1
		Rps18	A4galt
		Arid5a	Slc2a3
		Hspe1	Adrb2
		Lilra6	Akirin1
		Gm5475	Ccnl1
		Cd7	Pfkp
		Gm15133	Gm14295
		Nbl1	Papss2
		B430306N03Rik	Jmjd1c
		Glrb	Elf4
		Cenph	Fbxo33
		Ccnjl	Serinc3
		Rab37	Pqlc1
		Ccdc81	Rtp4
		Rpl38	Bach1
		Tubb6	Rab5a
		Myod1	Irf5
		Trim6	Tmem170b
		Rpl18a	Zfp954
		C1s2	Herpud1
		Glycam1	Ugdh
		Hsp90aa1	Ankrd1
		Bambi	Mat2a
		Pxdc1	Osr2
		Meiob	Spry4
		Kcnip3	Pdlim5
		Cyct	Tmem255a
		Rpl3	Tubb4a
		Alox12	Bcl6b
		Hgd	Hs3st3b1
		Mest	Enkur
		Tmem35a	Klf10
		Ly6c2	Tmbim1
		Lamc3	Tnfrsf21
		Fzd3	Scara5
		Sbno2	Prnp
		Itga8	Rab18
		Olfr432	Spty2d1
		Zfp239	Cd55
		Nradd	Vtn
		Spon2	Aebp1
		Myl9	Rasgrp3
		Il17rc	Glis3
		Mboat1	Mpp5
		Mybl2	Peli1
		Gm1305	Ttc9
		Slc36a3os	Pvr
		Ddah2	Cltb
		Fkbp10	Cyp51
		Ctcfl	Ints6
		Bmyc	Pde12
		Cep128	Unc45b
		Tagln2	Cttnbp2nl
		LOC102638913	Hmgcr
		Svopl	Nfkb1
		Slc9a3r1	Tek
		Efs	Ero1l
		Serping1	Slc25a25
		Fkbp2	Frmd6
		Nek5	Gna13
		Plk3	Slc43a3
		B230216N24Rik	Rnf24
		Tm4sf1	F830016B08Rik
		Crip2	Crispld2
		Manf	C1s1
		Actg2	Mir22hg
		Dtnb	Hif1a
		Cox6a1	Cd40
		Selenom	Irf9
		Ido1	Cd34
		Rab19	Tnip1
		Rpl31	Adm
		Tmem176a	Ncoa7
		Nfkbiz	Zfand2a
		Chrna1	Rnf19a
		Hist1h4d	Mgarp
		Pdia5	Map2k3os
		Ephb6	Inpp5a
		Rab20	Stard13
		Drp2	Mettl21c
		Rtkn2	Cx3cl1
		Cxcl13	Hmgxb3
		Itga7	Ttc39b
		Fxyd6	9430020K01Rik
		Nrip3	Atf6
		Ssc5d	Lmna
		Ces1e	Gfod1
		Emx2os	Hspa8
		Rpl9	Stk17b
		2410006H16Rik	Fam53c
		Hs6st2	Klf11
		1700074P13Rik	Cfh
		Icos	Abtb2
		Mmp2	H2-D1
		Sema3b	Tnip2
		4732490B19Rik	Arnt
		Ror2	Vps37c
		Anxa9	Ehd1
		B4galt2	Skap2
		Flt3	Taf4b
		Erf	Tmem65
		Dhh	Rel
		Dtx4	Enpp2
		Lrrc17	Slc7a1
		Mrc2	Igtp
		Hid1	Erf
		Foxred2	Irs2
		Rpl19	P3h2
		Ocln	Dennd4a
		Plek2	Pde4c
		S100a9	Cmtm6
		Skap1	Btd
		Zcchc5	Tmem117
		Sqle	Cpm
		Mmp3	Bfar
		Tcte2	Rnf122
		Rps29	Fbxw11
		Rpl13	Arih1
		Garnl3	Arl5b
		Rras	Nfyb
		Stard6	1810055G02Rik
		Nup210l	Pnrc1
		Rpl14-ps1	Cdr2l
		Olfr183	Slc16a1
		Gprc5a	Dusp8
		Ctsz	Tank
		Eva1b	Taf7
		Faah	Myo1d
		Camk2n1	Unc5b
		Pigz	Unkl
		Cd8b1	Ipo7
		Best1	Schip1
		Kif9	Por
		Shf	Acot9
		Bst2	Uvrag
		F2r	Mxd1
		Rpl12	Myl3
		Hdac11	Mark4
		Tspan33	Pprc1
		Fam171a2	Stxbp1
		Nlrc3	Azin1
		Syt7	Gm16299
		Bean1	Slc19a2
		Rps21	Pcdh17
		Rgs11	Lrrc8b
		Tnfsf9	Cdkn2aip
		Cdca7l	Ptpn12
		Galnt9	Ypel5
		Rpl18	Atrnl1
		Car7	Dok4
		Ppp1r32	Slco2a1
		Slc26a10	Mc1r
		Prox1	Dgkh
		Emp3	Gpnmb
		Clcn5	Inhba
		Hspa5	Gmeb2
		Prkag2os1	Atf4
		Mt1	Acsl3
		Rps26	Insig1
		Ltbp4	Cd79a
		Chil3	Ppp2r1b
		Rad54l	Dnajc27
		Id1	Klhl15
		Sbspon	Arih2
		Rpl11	Hsp90aa1
		Plekhg6	Xbp1
		Traf3ip3	Nfkbib
		Chrnd	Nipa2
		Mxra7	Lrrc8e
		Asap3	Trp53bp2
		Arsg	Acer3
		Slc10a6	Dnajc3
		Smim3	Gabpb1
		Robo1	Slc35f5
		Aldh3b1	Gpx3
		Upp2	Oasl1
		Ankrd13d	Npas2
		Chodl	Bcl2l13
		Pmepa1	Sh2b3
		Gpr176	Nfat5
		Tmc4	Cast
		Trip13	Lrrc41
		Bex3	Sp2
		Ccl4	Prkx
		Col15a1	Klf16
		Gstt1	Wsb1
		S100b	Kbtbd2
		Tgif1	Rbm12
		Apoe	Zfp619
		Ggt7	Sned1
		Gas2l1	Sdc3
		Colec11	Tead3
		Fau	Chp1
		Loxl1	Ltbp4
		Gata3	H2-DMb2
		Sox8	Nectin2
		Gpx3	Gpkow
		Melk	Opa3
		Vdr	Ppp1cc
		Tmem8c	Tdg
		Gphb5	Tob1
		Ccdc159	Med26
		Gpr35	Ube2d3
		Tcaf2	Rftn1
		Pilra	Klhl7
		Gas1	Gm16907
		Spats2l	Eepd1
		Capn6	Ndrg4
		Trim47	Slc25a30
		Mmp17	Zdhhc5
		Gm38402	Tbc1d1
		Iqgap2	Gclc
		Rdh5	Rcsd1
		Slc44a3	Adora2a
		Kcne4	Mfsd2a
		Abhd2	Aff4
		Htra3	Tpm3
		Relb	Cped1
		Traip	Spred1
		Fam178b	Zfp423
		Pde6g	Tmed5
		Ubd	Vmp1
		Enpp2	Csgalnact2
		Slc22a21	Mvp
		Dhx58	Hmgcs1
		Ckb	Sorbs3
		Cacna2d3	Zc3hav1
		Rpl26	Zcchc6
		Ripply3	Rnft1
		Odam	Usp9x
		AU019990	Urgcp
		Dpm3	Smad1
		Siah2	Mapkapk2
		Bdh2	Sqrdl
		A530032D15Rik	Mthfd2
		4933408B17Rik	Ldb2
		Cracr2a	Btg3
		Crlf2	Nebl
		Bcl7c	Tox4
		Nectin2	Atl2
		Tppp3	Ahsa2
		Npc1l1	Zfp131
		Catsper3	Ces2g
		4933438K21Rik	Adnp2
		Rasl11a	Irak2
		Dpy19l3	S1pr3
		Calca	Lyn
		Rpl10a	Pisd
		Nfe2	Ptar1
		Slc2a10	Eif4e
		Baiap2l2	Rrs1
		Stac2	Iqcb1
		Ugt1a6a	Phf8
		4930455B14Rik	Phf13
		Fkbp11	Ypel4
		Galnt16	Lgals3bp
		Efhc1	Prag1
		Rpl21	Tollip
		Gdf9	Agpat4
		Lgals1	Ednra
		Lrrc8e	Smarca1
		F7	H3f3b
		Adrb1	Cyb5d1
		Ubash3b	Nup153
		Rnf122	Chic2
		Reep2	Stk3
		Ret	Wac
		B2m	8030462N17Rik
		Uck2	Akr1c14
		E330013P04Rik	Luzp1
		Emilin1	Rlim
		Gfra1	Braf
		Cbln2	Tap1
		Cox8a	Gng7
		Gnptg	Eaf1
		Spry4	Rbl2
		Cd6	Gpr3
		Atpif1	Kdm3a
		Sdcbp2	Btaf1
		Hsd11b1	Vps37b
		Cfl1	Slc25a32
		Nme4	Slc7a5
		Jakmip1	Capn15
		Pole	Ccdc117
		Nt5dc2	Pitrm1
		Aplp1	Stau1
		Dtl	Ece1
		Npdc1	Kctd20
		Uhrf1	Golph3
		Cnn3	Nr1d1
		C5ar2	Sema3b
		Rps6	Stard8
		Rsph9	Ddx3x
		Phgdh	Usp53
		Hmmr	Sde2
		Aif1l	Ap1g1
		Rpl8	Sulf1
		Oosp3	Sdcbp
		Tmem176b	Hic1
		Cdca3	Fam131a
		Abca8b	Trip10
		Gstp3	Letm2
		Nkg7	Il17ra
		Ddc	Rbm48
		Rpl23	Elovl5
		Rplp1	Lats2
		Olfr456	Cd44
		Bmp1	Myadm
		Rps4x	Setdb2
		Grip2	1810013L24Rik
		Tmem91	Pggt1b
		Ttyh1	Ppp1r10
		Rpl27a	Slbp
		Plxnb2	Ehbp1l1
		Col18a1	Acadvl
		Runx1	Ube2h
		Gm807	Rab43
		Nme5	Snu13
		Grasp	Synpo
		Cdon	Ppp2r2a
		Rhd	Cry2
		Srpx2	Ist1
		Ccnd1	Tmx4
		Meis3	Abhd2
		Nap1l5	Map7d1
		Tatdn2	Myo1c
		Col13a1	Rrp12
		Rpl36	Nol10
		Foxd2os	Lrch3
		Cacnb3	Tbc1d10a
		Ccl5	Mapk1ip1l
		Crnde	Kctd9
		Osgin1	Shoc2
		P2rx1	Crk
		Crtap	B4galt5
		Scg3	Prps1
		Rerg	Hspa4
		Rpl35	Ing5
		Tmem252	Hivep1
		Birc5	Rab33b
		Kdelr3	Aacs
		Cd9	Fam124a
		Rpl29	Mdm4
		Rps3	Ube2j1
		2610206C17Rik	Shc1
		Chpf	Elmsan1
		Vwf	H2-Q4
		Timp1	Des
		Entpd2	Slc7a7
		Fgf16	Elf2
		Ptms	Slc22a5
		Fkbp7	Jak1
		Igf2	Tmem41b
		Rps15	Mettl15
		Tspan11	Prpf38a
		Mlph	Mier3
		Ift43	Srsf5
		Psmb8	Atp6ap2
		Rep15	Taf5l
		Arpin	Stat2
		Irf7	Insig2
		Hba-a2	Crtc2
		Col6a1	Hsdl2
		Ngf	Dym
		Tshz3	Sfrp2
		Hey1	Bmper
		Pcbp4	Tmem243
		Ntf3	Rcn2
		Rpl32	Rheb
		Wdr90	Tmem248
		S100a8	Adam9
		Dynll1	Agfg1
		Abat	Akt2
		1700011H14Rik	Ppp1r2
		Itk	C1galt1
		Rpl30	Rab6a
		Il17rb	Zfp281
		Fscn1	Esyt2
		Gng11	Gpbp1
		Mcm5	Lamp2
		Tmem98	Etf1
		Ncam1	Osbpl8
		Chst8	Angptl1
		Ccdc8	Ankrd13c
		Gltscr2	2810403A07Rik
		Slc22a17	Trp53inp2
		Ypel4	Anxa7
		Rps5	Arhgap17
		Pitx3	Yrdc
		Gm26641	Qrich1
		Abhd8	Srf
		Adamts10	Lnpep
		Igf2bp2	P4ha1
		Sbsn	Serping1
		Cdr2l	Prkci
		Rpl14	Prdm4
		Msmo1	Pls3
		Rpl13a	Gas2l1
		Rapsn	Plekhf2
		Vstm4	Rlf
		Gng4	Wwtr1
		Spink8	Hsp90b1
		Abcg3	Ppme1
		Ano1	Mdm2
		Col16a1	Gtpbp4
		LOC102636406	Ranbp2
		Gas5	Arhgap42
		Rps8	Baz1a
		Eef1a1	Ywhaz
		Pold4	Ahcyl2
		Fdps	Lmbrd1
		Rpsa	Colec12
		Nts	Tgfbr2
		Aim1	Polg
		Ppp1r14b	Cstf3
		Cd302	Gsn
		Rps10	Hilpda
		Dnaja4	Tagln2
		2610035D17Rik	Lats1
		Jdp2	Twsg1
		Sema6a	Lonrf3
		Col5a3	Arl4a
		Ccdc163	Lbr
		Hmgn3	Plekhg2
		Pde3a	Hspa13
		Pmaip1	Ints13
		Hs3st3b1	Emd
		Clic1	Socs5
		Syt15	Lrrc59
		Tspan15	Rfk
		Rpl23a	Pcyt1a
		Arhgap28	Tob2
		Ppib	Chd1
		Tubb4a	Acbd3
		Cp	Mast4
		Frmd6	Eif1
		Tfpi2	Sik2
		Tmem255b	Ensa
		Rpl41	Nop14
		S100a10	Sema4c
		Ifitm2	Rnf115
		Prkcdbp	Ifnar2
		Vegfc	Tpst1
		Oaf	Strap
		Rack1	Casp3
		Rps14	Pcdh9
		Rpl15	Steap3
		Ccnd3	Rnf103
		Akr1cl	Pnpla8
		Pla2g5	Tgfbr1
		Siglec1	Tm9sf1
		Pofut2	Dgat2
		Chrna9	Manf
		Maged1	Anp32e
		Grik5	Edem1
		Litaf	Tgfbr3
		Rps27a	Sod3
		Icam1	Stom
		Rpl37a	Zfp335
		Rbp1	Atp2a2
		Tmeff2	Arf4
		Grhl1	Tshr
		Creld2	Aars
		Rpl7a	Pi4k2a
		2810468N07Rik	Plcl2
		Pkmyt1	Bahd1
		Gm14634	Cul2
		Vps37d	Pdia3
		Stx11	Nr1d2
		Il17re	Cbfb
		Cbs	Cyth2
		Psmg4	Axl
		Ubb	Cd200
		Myd88	Spata6
		Cd3g	Srsf4
		Lgals9	Ubap1
		4930427A07Rik	Slc12a4
		Nckap5l	Kpna4
		Itgae	Tfdp1
		Cys1	Nqo1
		Itm2a	Eml1
		Rpl17	Tmem167b
		Sall2	Furin
		Map1b	Senp2
		Ncmap	Mta2
		D630003M21Rik	Cerk
		S100a6	Cdr2
		Csrp2	Nfe2l1
		Mpp2	Naf1
		Cdk4	Smurf2
		Arl4d	Tor1aip1
		Coq8b	Rps6ka3
		Tcaf1	Gabra3
		Rpl27	Sptlc2
		R74862	Suco
		Sept4	Nfe2l2
		Praf2	Kdm7a
		Glipr2	Coro1c
		Ncaph	Pex5
		Snhg12	Lcmt2
		Tubg2	Tgoln1
		Mboat2	Mfsd14b
		Rps12	Kcmf1
		Npas2	Plekha1
		Eva1c	Lnpk
		Brca2	Smad3
		Clu	Zfp703
		Trappc6a	Tmeff2
		Smo	Rhoj
		Itga11	Kifc3
		Poln	Mtmr11
		Prokr1	Pttg1ip
		Clip3	Slc39a6
		Chrnb1	Rnf31
		Cd209e	Lgals8
		Blnk	Klhl26
		Thy1	Arf2
		Rrad	4931406P16Rik
		A730008H23Rik	Pdzd8
		Nelfe	Hnrnph2
		Zcwpw1	Dennd2a
		Tcirg1	Pdcd10
		Meg3	Zfp653
		Zfp36l1	Mef2d
		Rps17	Msh6
		Ptma	Rnf185
		Lama2	Sntb2
		Olfm1	Rpain
		Dag1	Slc9a7
		Soga1	Scly
		Tuba1a	Usp12
		Fbxl16	Ell
		Dpt	Ctsl
		Lepr	Ltbp1
		1700066B19Rik	Ndst1
		Armcx2	Ifih1
		Mical1	Dram1
		Gpsm1	Gpat3
		Psat1	Ubtd2
		Adamts8	Ube2f
		Fbxw17	Gtf2a1
		Eef1b2	Camk2d
		Sfrp5	Pcf11
		Csrp1	Itgb1
		Sncg	Rbm18
		Pea15a	Tfe3
		Tenm4	Cars
		S100a11	Tinf2
		Hyi	Slc30a4
		Erdr1	Ddx21
		Fads2	Arsg
		Olfml3	Dirc2
		Tnc	Fam13b
		Ergic3	Arfgap2
		Rplp0	Stxbp3
		Tmem107	Stx12
		Wdpcp	Anxa1
		Rps7	Sertad2
		Slc43a3	Eif5
		Snrpf	Lsp1
		Faap20	Lima1
		Rps2	Ank
		Cchcr1	Grasp
		Snrpg	Nufip2
		Tubb2a	Fez1
		Plat	Pdia4
		Ralgds	Mapk6
		Tgif2	Rhbdd1
		Hspa8	Bzw1
		Tmem97	Naa30
		Flna	Txnrd3
		Zwilch	Herpud2
		Gper1	Cebpg
		Ephb1	Zfp36l1
		Fstl3	Zfp654
		Tmem132a	Nepro
		Kifc2	Patl1
		Nkd2	Fbxo11
		Pvr	Ppm1d
		Cx3cl1	Rbm7
		Gsap	Per2
		Rhoj	Stard4
		Mtfr2	Zbtb11
		Sdc1	Degs1
		Klf16	Spats2
		Cyp51	Vmn1r13
		Nfkb2	Atp6v0c
		Rpl10	Wee1
		Osbp2	Gnai3
		Svep1	Atp11b
		Ackr1	Dusp16
		Tap2	Ntn1
		Rasgrp1	Ube2g2
		Col19a1	Exoc6b
		Meox1	Smndc1
		Xaf1	Nxt2
		Plppr2	Sgms1
		Scml4	Wdr20
		Spry1	Tmem11
		Lrp4	Syvn1
		Pdk3	Ywhag
		Cstb	Vprbp
		Chil1	Katna1
		Rps11	Rnf111
		Epb41l4aos	Pdp1
		Sod3	Rora
		Ccl8	Tubb2a
		Tmem47	Epdr1
		Adgra2	Tpm4
		Zyx	Vegfc
		Aif1	Amd1
		Sox9	Myo1e
		Anxa2	Gnai1
		Nfatc2	Kras
		P3h4	Rnf4
		Rps9	Rai2
		Ifnar2	Cul3
		4930513N10Rik	Phf23
		Kirrel3	Fem1b
		Fosb
		Egr1
		Fosl1
		Junb
		Fos
		Egr3
		Socs3
		Gem
		Egr2
		Ier2
		Lif
		Cxcl2
		Plaur
		Ptgs2
		Maff
		Tnfaip3
		Atf3
		Trib1
		Gadd45b
		Ppp1r15a
		Phlda1
		Tnf
		Dusp5
		Ier3
		Cxcl10
		Zfp36
		Zc3h12a
		Btg3
		Tnfrsf9
		Cebpb

## Sheet: Fig. 2d
	Fig. 2d. Quality control metrices of single cell RNA sequencing data.
	nFeature_RNA								Percent.mt
	ice	ice, TP	37ºC	37ºC, TP		Mann Whitney test (alpha = 0,05)			ice	ice, TP	37ºC	37ºC, TP		Mann Whitney test (alpha = 0,05)
	3677	5475	3437	2813					2.88887	2.42534	2.10421	4.51909
	3600	4192	3788	3915		ice vs. ice, TP			2.24261	3.28575	3.01445	2.51408		ice vs. ice, TP
	3587	3112	3812	2169		P value	0.7424		2.60245	2.43966	2.58886	3.32585		P value	0.0018
	4987	6272	3813	2877		Exact or approximate P value?	Approximate		2.27649	2.23446	2.57941	2.69912		Exact or approximate P value?	Approximate
	2921	4209	4476	2164		P value summary	ns		2.86955	2.93788	1.92176	3.43571		P value summary	**
	4285	4023	3379	2738		Significantly different (P < 0.05)?	No		2.43056	1.95954	2.04795	2.83912		Significantly different (P < 0.05)?	Yes
	3560	6901	3308	5202		One- or two-tailed P value?	Two-tailed		2.29953	2.28539	2.03055	2.73688		One- or two-tailed P value?	Two-tailed
	2922	4122	3881	4015		Sum of ranks in column A,B	9295064 , 9392377		2.50151	2.01085	2.33594	2.94836		Sum of ranks in column A,B	9533273 , 9154169
	3745	5110	4079	2080		Mann-Whitney U	4648388		3.01503	2.70173	2.25266	3.69331		Mann-Whitney U	4455524
	6142	3089	4165	2035					2.57806	2.86636	2.66262	2.51879
	3974	4357	3825	2573		Difference between medians			2.99535	3.04965	2.8914	4.5271		Difference between medians
	5202	2971	3377	4265		Median of column A (ice)	4372, n=3048		2.65965	3.04212	2.21109	3.35315		Median of column A	2,475, n=3048
	3777	3763	2777	2007		Median of column B (ice, TP)	4378, n=3065		2.92831	2.39941	2.88127	3.98303		Median of column B	2,434, n=3065
	4052	3528	4249	2446		Difference: Actual	6.5		2.86526	2.56544	2.34415	3.80993		Difference: Actual	-0.0405
	2662	3738	5670	3208		Difference: Hodges-Lehmann	9		3.29282	1.90946	1.95266	2.32235		Difference: Hodges-Lehmann	-0.035
	4595	3633	5713	4438					2.36346	2.53411	2.68817	2.63474
	3807	4938	3564	3875					2.2827	2.4624	2.29798	3.33333
	3249	4545	3291	2725		37ºC vs. 37ºC, TP			2.23582	2.41668	2.51139	4.6244		37ºC vs. 37ºC, TP
	5662	4141	3605	3836		P value	<0,0001		2.22652	2.73936	2.85554	3.75392		P value	<0,0001
	5140	4288	2837	2601		Exact or approximate P value?	Approximate		2.44738	2.71936	2.50548	2.90224		Exact or approximate P value?	Approximate
	3681	3100	3746	3018		P value summary	****		2.96991	2.78527	2.05174	2.57839		P value summary	****
	3093	6621	5062	2285		Significantly different (P < 0.05)?	Yes		2.84204	2.35371	2.17747	3.52057		Significantly different (P < 0.05)?	Yes
	3307	4902	4772	2123		One- or two-tailed P value?	Two-tailed		2.49671	2.07528	2.27325	3.34914		One- or two-tailed P value?	Two-tailed
	3993	5962	5198	5569		Sum of ranks in column A,B	12212252 , 8605127		1.96365	2.36782	1.77248	3.41474		Sum of ranks in column A,B	5286870 , 15530508
	4444	4417	5101	2390		Mann-Whitney U	2195137		2.79925	2.40706	2.52063	2.76716		Mann-Whitney U	1161242
	4569	4597	3182	2741					2.09858	2.39049	2.75278	3.7462
	5168	4522	3961	3982		Difference between medians			2.29575	2.29951	1.96825	3.14152		Difference between medians
	3882	5472	3533	2198		Median of column A (37ºC)	4094, n=2872		2.49496	2.49486	2.57875	3.96242		Median of column A	2,218, n=2872
	5115	4801	6276	2081		Median of column B (37ºC, TP)	3050, n=3580		4.03335	2.27995	1.97577	3.20777		Median of column B	3,085, n=3580
	3897	5997	4990	2382		Difference: Actual	-1044		3.585	2.39824	2.12403	2.51534		Difference: Actual	0.867
	8300	3645	3927	5205		Difference: Hodges-Lehmann	-1000		1.90528	2.87262	1.5191	1.90116		Difference: Hodges-Lehmann	0.841
	5720	3630	3922	3534					2.36338	2.88179	2.47159	3.32218
	2936	6135	5459	3205					2.45399	2.36032	2.54764	2.80865
	4312	5413	5133	2653					3.06666	2.02773	1.89937	2.57258
	4525	4217	3912	2523					2.76644	2.48966	2.15207	3.12237
	4779	3827	3556	2730					1.88636	3.16215	2.75719	4.53615
	4608	4581	2770	2644					3.14912	2.34715	2.03184	3.3255
	5481	6295	3993	4148					2.22294	2.19535	1.95894	2.7156
	4356	6787	4204	3011					2.74063	2.78355	2.11909	3.34262
	6158	3152	5930	4452					1.85783	3.10917	1.96885	3.18602
	3172	4085	5587	4362					3.10312	2.35361	2.02265	3.02447
	5875	4998	5644	2682					2.2886	1.68362	1.92471	3.05234
	4047	6856	7545	3831					2.11527	2.58903	2.24282	2.89344
	3151	5000	4892	2111					2.77399	2.47604	2.17998	4.73744
	6190	3429	3487	2775					2.37019	2.90557	1.93175	2.77524
	3298	3816	4035	3113					3.30722	2.80756	2.32459	3.6637
	6320	3890	4839	3582					2.44789	2.6134	1.91292	3.17068
	4274	3420	4910	5230					2.72053	2.47162	2.08678	2.9741
	3430	3384	3639	3375					1.9762	2.39004	1.94089	3.16811
	5024	3156	4068	2708					2.69648	2.85511	1.97973	3.73927
	2620	5596	5620	2206					3.12219	2.00555	1.79054	3.02215
	3011	4821	5752	3691					3.40527	1.70179	2.00712	3.41892
	4462	3839	3317	4274					2.01456	1.83319	1.76019	2.79736
	6934	7505	4531	3439					2.10236	2.26805	2.06749	3.46626
	3648	3333	3728	2737					2.75797	1.89266	2.21794	2.56689
	5306	4949	5077	5913					2.33543	2.75899	1.91134	3.2282
	4373	4284	2828	3051					2.58566	2.22637	1.74805	3.09427
	4718	6528	5570	2691					1.72388	1.7841	1.76037	3.52787
	4978	4190	5122	3434					2.02745	2.63846	1.98928	3.21793
	4285	5231	3418	2199					2.86645	2.48952	2.34924	4.40367
	5257	6168	3392	3640					2.43154	2.2598	1.99684	2.79984
	5841	3995	5330	2255					2.79635	3.17331	2.49876	3.67357
	2280	4323	3612	2843					2.59782	2.2353	2.04937	3.39424
	4589	2342	6212	4673					3.05121	3.34485	2.08118	3.51914
	6703	3629	4987	2884					2.17506	2.25922	1.92519	2.47023
	8115	3533	3713	2691					2.17576	2.35197	2.29894	3.14911
	5699	4081	5522	2618					2.75204	3.15469	2.20047	2.57616
	4184	3294	3882	2637					2.49501	2.5609	2.61394	3.18465
	7009	4651	5525	2510					2.47189	2.65076	2.40289	3.66673
	4613	5354	3067	2611					2.867	2.51237	2.20516	2.93535
	4018	4170	5374	4812					2.32992	2.41089	1.84579	4.1131
	3638	5565	3474	3572					1.91925	2.19075	2.11494	3.81061
	4247	4714	3351	2903					2.29104	2.61632	2.18849	3.16326
	5022	4653	3121	4537					2.16435	2.70203	2.10586	2.16533
	7847	3597	4848	2986					1.88049	2.99851	2.51981	2.31906
	4156	7525	3616	4222					2.13596	2.12725	1.93878	3.07089
	5423	4406	2585	3619					2.4783	2.37377	2.64777	2.56078
	4939	4774	5490	2146					2.22288	1.94142	2.78979	4.08043
	4447	4372	4207	3355					2.9218	1.83365	2.01199	2.7392
	4167	5695	4547	2729					2.33469	2.04134	2.00625	3.72651
	5168	4406	2476	2342					2.37304	2.2251	2.6232	3.53459
	3017	4182	5294	2659					3.27497	3.54359	2.31326	2.95216
	2919	4941	5075	4761					2.52643	2.8166	2.3067	2.97347
	4130	6466	3798	2231					2.30427	2.04365	1.98383	4.95915
	5627	5375	4913	3538					2.52593	4.52851	2.06736	2.87864
	3419	5708	3773	2740					2.34696	2.52156	2.97506	2.08174
	4462	4910	4787	4392					2.17054	2.32638	2.1208	2.6411
	5530	2903	4597	2674					2.52179	3.26474	2.84711	3.41587
	4712	3093	5257	3263					2.5768	1.92191	1.84724	3.44939
	3249	5430	3569	4288					2.48545	1.80953	3.04146	2.26755
	5308	3214	3751	2238					2.25359	3.27869	2.43388	2.93045
	4499	4385	2987	4031					2.85407	2.73077	1.71046	2.21452
	4121	6325	3957	3235					2.69819	2.54553	1.9105	2.46182
	3298	2790	3371	2111					1.44428	3.07841	2.11738	4.23425
	3626	4372	2726	2221					3.26621	2.32777	2.58983	3.44743
	5864	3439	5888	3186					2.24783	2.4456	2.13761	3.58615
	3648	5895	4087	5961					2.60985	2.49896	2.49727	2.99294
	4140	3105	4451	2268					2.93764	2.47895	2.58321	4.62436
	3164	6240	3873	3591					2.67226	2.55805	2.41881	2.97435
	2713	6978	4105	2971					2.04137	1.79725	2.53293	3.30811
	4784	3681	4455	3070					2.73989	2.43289	1.85597	1.89991
	4415	4168	4806	2472					2.07501	2.14831	2.02914	3.59296
	4669	2712	5357	2683					2.36746	2.77599	2.08968	3.12009
	3269	4082	3708	2923					2.55864	1.99852	2.58272	3.581
	3118	3037	3397	2338					1.90377	2.79588	2.91353	2.62868
	4957	2604	4174	2321					2.4356	2.32024	2.1556	4.01423
	4423	3923	4092	3434					2.14072	2.37397	1.9996	2.81531
	5206	5160	4801	4038					2.61287	2.91586	2.12386	3.25003
	3680	4240	3814	3455					2.48734	2.53775	3.41289	3.47175
	5434	2814	5749	2420					3.05364	3.33888	2.03765	3.79462
	3897	4976	3223	3030					2.5972	2.74697	2.10097	3.30356
	4240	6786	3315	4038					2.38369	2.58249	1.96218	2.96831
	4568	5120	3960	4194					2.24675	2.94938	2.44368	2.56522
	6495	4578	4730	3316					2.00101	2.91649	1.62874	3.07212
	4982	5517	3764	4546					1.64521	2.44657	2.65572	3.21865
	4523	5740	4463	2432					2.27354	2.65465	2.54999	2.58968
	3921	3714	5776	3301					2.64546	2.81484	2.44947	3.95062
	2453	5369	6032	3100					2.68688	2.56698	2.409	3.0989
	3559	2989	5681	4363					2.55205	3.95808	2.25036	3.42135
	3624	3775	3778	3401					2.58367	2.79831	2.33784	2.94036
	3247	3900	2675	3937					2.55919	2.81657	3.29814	3.08195
	4448	4741	4947	3817					2.73539	1.77442	2.19337	2.69066
	5892	5885	4811	3048					2.01358	2.08995	2.14459	2.36547
	4685	3755	4659	3750					2.16926	2.77114	2.0386	3.51861
	3578	5645	4601	3181					3.21524	2.38407	2.52002	3.65036
	3540	3840	4182	3325					2.26211	2.86128	2.33448	3.67967
	3205	4222	5087	2140					2.51536	2.8585	1.57776	4.24717
	3099	4639	3814	4625					3.3171	2.59857	2.82405	3.29659
	4369	3136	4830	2794					3.02453	2.70207	2.01939	4.53842
	4633	3911	6360	3915					2.1738	3.1212	1.64501	3.17979
	5217	4228	3662	2480					2.0068	2.54319	1.70913	3.09719
	4781	6614	3819	3691					2.58621	2.40879	3.31393	2.52242
	4532	5226	5186	2378					2.97279	2.39403	2.40378	2.72215
	4784	5961	3450	3842					2.47099	1.84342	2.19928	3.33762
	6913	5298	4338	3605					2.26798	2.28207	2.24554	2.68704
	2333	3593	3847	2274					1.79293	2.63238	2.87338	2.41785
	5866	5501	5888	2560					2.0932	2.44592	2.33546	2.01575
	3071	3585	4598	3014					2.79168	1.98226	2.47408	3.54297
	4756	4243	6228	3436					3.28059	2.52178	2.01312	2.3001
	3743	5599	3904	4417					2.68015	2.28494	1.97931	3.13095
	3920	5409	3212	2671					2.19893	1.91349	1.78406	3.15407
	4324	3371	4107	2918					2.37871	3.00055	2.34442	3.21317
	5458	3089	5053	2582					2.79269	3.4661	1.94805	3.29784
	6278	5195	4674	2330					1.62294	2.43092	2.03882	4.99101
	3942	4264	4706	2801					2.44419	3.22423	2.82233	3.19363
	6302	4491	6050	2131					2.31778	2.26198	2.04615	3.6128
	3833	4381	3189	3204					2.31582	2.65285	2.26337	2.7307
	4508	5039	4859	4594					2.61158	2.43403	1.79217	3.1909
	4091	3862	6248	2844					2.95863	3.28236	1.52553	3.6901
	4101	5524	4990	2484					2.34244	2.28484	3.02394	2.07612
	5674	5512	4030	3897					2.94847	2.41516	2.45121	2.85565
	4381	6281	4113	2287					2.03767	2.29731	2.44218	3.15407
	4923	5236	4597	2270					2.33345	2.29649	2.00872	2.937
	4119	5286	4523	3341					3.02881	2.52468	2.2415	3.1452
	3603	4017	3622	4498					2.47864	3.16423	2.2637	2.82577
	4485	6394	4462	4597					3.07812	2.35344	2.11406	3.23121
	3368	4713	4318	2206					2.40261	2.44297	2.70904	2.83309
	5329	4973	2595	4942					2.69142	2.46001	2.54113	3.84398
	4376	4873	4292	2965					2.40052	2.65073	3.02642	3.42006
	4566	5421	2295	2855					2.20914	1.9251	1.71082	2.8234
	6176	2325	4352	2960					2.21592	2.31186	2.46953	4.1231
	5350	3453	4246	2407					1.80206	3.09336	2.03229	4.38943
	3355	3961	4649	4283					3.00766	2.65109	2.38039	2.72811
	2883	2949	5123	3664					2.96558	2.24351	1.79328	2.38909
	4633	4632	5486	2928					2.84247	2.27273	2.21649	2.48724
	3340	4456	2557	3663					2.80788	2.23529	3.06029	3.31372
	2981	4611	4926	2774					2.77655	3.2198	2.04403	2.29421
	5249	4732	3826	3136					2.1996	2.36405	2.28859	3.39962
	5557	4247	5493	2110					2.18124	2.52085	2.39963	2.72259
	4453	5448	3963	3841					2.53296	2.3738	2.49904	2.57809
	5496	3902	3074	2851					2.59953	3.14454	2.69768	2.99087
	5386	6228	5296	2633					2.94689	1.83821	1.89109	2.94684
	4068	4854	3712	4996					3.60599	2.60572	2.32487	3.02219
	6011	5625	3813	4273					2.0036	2.24388	2.06413	2.83475
	3619	5185	3140	2413					2.33309	4.14153	2.37975	4.67836
	5046	3683	2860	2848					2.56265	2.77325	2.21176	2.85714
	4608	3967	4530	3014					4.00428	3.05357	2.13769	3.31411
	5329	4637	4353	2153					2.4218	2.42228	2.6218	2.45958
	6029	4661	7503	3845					2.80747	2.25084	1.92932	3.51067
	4410	3892	3352	6339					2.34801	2.58633	2.85803	3.47897
	3967	3874	4064	2397					2.13908	2.54372	2.05669	3.41619
	3701	4133	3771	2494					2.8974	3.15982	2.02186	2.37464
	5154	3554	6272	2607					2.19934	2.28556	2.06221	3.34398
	3519	3996	3876	2512					2.93311	2.63416	2.74821	4.5473
	4817	7522	5274	2633					2.71805	2.20425	1.56904	3.01429
	3677	2839	3296	2121					2.36492	3.71725	2.02388	3.18421
	5464	3512	4027	3310					1.47379	3.0569	1.67679	3.66191
	3681	4200	4294	2109					2.72296	1.98068	2.43848	4.02964
	3629	3568	3407	3432					2.95336	2.48585	2.05504	3.19794
	5595	4123	4921	2828					2.56422	2.53811	2.56644	2.09704
	5340	3797	4880	2060					2.45297	2.72955	2.81634	4.34073
	3641	4722	6098	2808					2.38185	2.32573	2.05518	3.47929
	4421	3523	3764	2503					2.76768	3.04111	2.11297	3.66124
	4284	5884	3474	2629					4.08006	1.96895	3.46432	4.55283
	6245	4249	4111	3258					2.13288	2.74613	2.09905	2.42357
	7017	3639	3787	3091					2.58087	2.45623	3.02162	3.0797
	5814	5731	3516	3739					2.08929	2.87537	2.34591	2.8119
	3858	2879	4179	2288					2.86264	2.00136	2.41255	3.2837
	4664	3186	5769	4163					2.50523	1.90819	1.66409	2.72374
	3977	5632	4338	2859					2.5002	2.20048	2.03724	2.61608
	3604	3641	3987	3936					2.81426	2.46039	1.80239	2.66224
	4964	6395	7314	3160					1.73692	2.12348	2.32427	2.3559
	5101	4554	3878	2709					2.61308	3.15417	2.43357	3.60653
	3392	6235	2844	4487					2.30644	2.60148	2.38648	2.79004
	3510	5471	5180	3045					2.71461	2.53209	2.31801	2.55319
	3260	6140	4614	3004					2.88118	2.12266	2.99089	3.67789
	5915	4885	4220	4439					1.29142	1.69744	2.06701	2.53141
	7027	4182	3090	2557					1.75424	2.61659	2.54825	3.3028
	4729	3752	4745	2814					2.29243	2.66442	1.97832	2.52404
	4442	3886	4013	2414					2.76313	2.82912	2.99628	2.33211
	4307	5399	3914	2174					1.84086	1.66027	2.31698	2.84527
	5499	5574	3204	3316					2.03478	2.07787	2.79148	3.51589
	3120	3681	6128	3029					2.94302	2.5329	1.57671	2.69308
	2359	5704	3030	4575					2.5102	2.49531	2.43314	1.97861
	5406	3374	4475	3020					2.2576	3.3324	2.0172	3.08797
	4536	4895	2544	2516					2.43382	2.09157	3.21386	2.48064
	4314	6477	2783	3566					1.76067	1.65613	2.73549	2.33604
	5290	6204	3408	2655					3.07723	2.2758	2.23566	3.2085
	3646	6053	3549	3900					2.75229	2.416	2.61224	3.2736
	4304	4146	3901	2957					1.9437	2.10741	2.99581	3.49059
	4407	5099	4646	2613					2.14649	2.27912	2.21578	3.27269
	4156	4980	4780	2235					2.06586	2.09748	2.63499	3.2946
	4900	4858	3582	3869					2.60812	1.85889	2.11125	3.25461
	3081	4251	4004	2380					2.855	1.89214	2.4662	3.00736
	4053	4145	2204	3260					2.36738	2.12777	3.36606	2.54678
	3771	3918	4917	2220					2.97214	2.58113	2.41803	3.80746
	5111	5703	2898	3039					1.95604	2.15796	2.43787	3.40285
	2800	3097	3547	3171					2.79936	3.06808	2.51408	3.71351
	3475	5780	3455	4826					2.57241	1.6082	2.38351	2.97189
	5906	5242	4277	4759					2.21303	2.61035	1.84731	3.59175
	3909	4998	5308	3550					2.34044	2.26726	2.20076	4.32611
	4957	4844	4222	2237					2.78676	3.41374	1.7794	4.11277
	4253	5451	4766	3384					2.27538	1.71985	2.3674	3.69723
	3589	5893	5762	4109					2.75849	2.62157	2.5103	3.81759
	5726	5935	4256	2542					1.76586	2.20372	2.41664	2.75974
	3438	3101	3845	4365					3.06122	2.53276	2.76686	3.24682
	3965	3688	4587	3660					2.75782	2.42515	2.33851	2.57035
	4947	6387	3598	2051					1.78839	2.13392	2.39709	3.41434
	3314	5198	3923	2695					2.74371	2.46001	2.35151	3.14675
	5406	6659	5200	3075					2.51089	1.70294	2.71049	3.86511
	6253	6352	5554	3829					2.04749	1.69598	2.13018	3.58111
	5287	5013	4698	3424					2.55847	2.01751	2.13263	4.06981
	3610	3353	4496	4791					2.00267	2.65138	2.19475	2.69322
	4422	5609	2985	2332					1.77271	1.91497	2.48017	2.70825
	6031	4148	4985	4068					2.30626	2.5552	2.26827	3.03767
	5031	7014	5887	2660					2.3637	1.76837	2.0153	3.34314
	4205	4751	4068	2712					2.52851	2.90632	2.01048	3.35424
	3813	5533	3314	4103					3.2095	2.45727	2.59084	2.85171
	2854	3417	3404	3496					2.61167	1.72831	2.94993	3.69694
	4830	4080	3777	2341					2.2657	2.75999	1.97378	2.68766
	4617	4922	6420	2366					2.09897	2.39571	1.75031	3.31724
	6045	2998	3120	4752					2.94858	2.61385	1.51906	3.02134
	6512	3490	5826	4052					1.62802	2.63575	2.14144	3.18695
	4796	4514	4204	4894					2.43591	2.35618	1.99246	2.72187
	4778	5596	3176	3308					2.31163	2.57737	2.38874	2.14672
	5311	3651	3726	4220					2.48283	2.42067	1.75348	2.12846
	5945	7076	3891	3771					3.48447	2.92118	2.61114	2.48571
	6264	4632	3696	4324					3.00788	2.68167	1.79702	2.72045
	4036	7773	5589	3096					3.07033	2.3869	2.1075	4.34333
	4638	4014	3277	4335					1.7352	2.26644	2.65604	2.63507
	4162	6401	3598	4582					2.70508	2.6424	1.6577	2.89648
	3540	4411	3803	3934					2.0879	3.04442	2.75148	2.81348
	3248	4052	4282	4785					2.38553	3.0571	2.17612	3.65879
	6426	5789	4219	4371					2.31467	2.56421	2.5802	2.5698
	4161	4521	4386	4290					2.47615	2.24104	1.92003	2.72321
	5369	4411	5275	4297					2.11745	2.64759	1.68213	3.06499
	5452	4534	5492	4217					2.8755	2.13097	2.16077	3.15473
	3280	6389	5047	3961					2.16949	2.4297	1.91017	2.32624
	3539	4669	3802	2976					2.44949	2.40289	2.14175	2.17609
	3034	3183	4198	2528					3.33485	2.32908	1.82867	3.03937
	5675	4950	3133	2043					2.40689	2.21769	1.79762	3.44213
	5118	4853	5036	4633					1.97049	2.47199	2.36419	2.87356
	3909	7183	3964	3926					2.05137	1.98346	2.35304	2.95329
	5910	5008	5860	2896					2.21851	2.15597	2.25864	2.82395
	3547	5007	3499	2825					2.84438	2.015	2.35312	2.09399
	4796	4943	5594	2968					2.46587	2.49257	2.05166	2.61101
	7490	5161	2718	3740					1.93093	2.4802	3.09549	3.28118
	4334	5131	3532	2497					2.04187	2.81545	2.40729	3.01073
	5016	4417	3603	3121					2.27507	2.00469	2.42361	3.12809
	4812	5254	3731	3385					2.82652	2.13229	2.17201	2.13969
	5535	5424	3601	2836					3.48594	2.68803	2.0772	2.34422
	6810	3159	4651	2282					2.34928	2.50137	2.72514	3.19467
	4328	4493	3994	3382					2.19374	3.12543	2.28419	3.25287
	4163	3880	3745	2822					2.52512	2.39574	1.50576	3.14961
	4522	6918	4077	3191					2.86835	2.35935	2.37857	3.37088
	5604	4893	4475	3263					3.01159	2.22602	2.59608	3.10587
	3378	4394	3237	2960					2.23377	2.87179	2.5686	3.46949
	3652	5718	5285	2814					2.69669	2.06148	1.82556	2.71704
	5242	3213	3572	3539					2.06971	2.47201	2.49232	2.63158
	3869	5293	5520	4680					1.94957	2.1169	1.93962	3.41937
	5180	5067	2660	3619					3.00389	1.97105	2.44746	2.56393
	4591	4148	4959	2659					2.57482	3.41693	2.46993	2.84192
	3660	6566	4994	2497					1.58403	2.09364	2.17092	4.05662
	5662	4131	3499	4217					2.84675	2.05697	2.63034	3.25584
	4598	5762	4683	2280					1.51506	2.15695	1.97445	3.36271
	5630	4402	4345	4944					2.07345	2.53248	2.2829	3.49787
	3369	3195	3941	2747					3.5532	2.70437	2.30933	2.79735
	3411	4318	3229	3076					2.43488	1.99144	2.83019	3.75167
	3760	2980	3695	3232					3.19664	4.40975	2.00514	2.60813
	5252	5466	5974	2180					2.10119	1.9492	2.26217	2.75143
	3321	4605	2712	3002					2.29959	2.01586	2.96653	3.29481
	4597	3204	4193	4144					2.18628	3.13949	1.64424	3.19312
	5151	6348	4475	2805					2.52172	1.72983	2.22391	2.2178
	4671	3727	5547	2299					2.3221	2.8533	2.67245	3.68344
	3495	5295	2954	3238					2.42801	2.40093	2.26205	3.0165
	6602	3477	6006	6416					2.45434	2.24459	1.79071	2.86254
	3712	7571	4085	3307					3.38658	1.82236	2.58841	2.7943
	3320	3797	5221	2893					4.06897	2.60417	1.9207	2.87168
	3620	3957	3072	3465					3.3094	2.24942	3.12649	3.32208
	3128	5272	4187	6372					2.97781	2.63861	1.89201	3.3692
	3996	5157	4117	2320					2.64959	1.98788	2.32654	4.6065
	4010	4834	4651	3440					2.858	2.35602	1.96958	2.66212
	3030	3782	4699	3095					3.3727	2.47157	1.98645	2.54999
	4162	6518	6275	4904					2.40399	2.06126	1.65558	2.55938
	5287	4669	4299	2652					2.38546	2.97225	2.25186	3.47801
	7636	4387	5697	4253					2.54768	2.093	2.01162	3.58128
	5192	3297	2165	2056					2.59544	1.90526	2.97164	3.10373
	2909	4600	5520	3590					2.75413	2.15547	1.84714	2.58514
	4612	4639	6360	4079					1.78252	1.84498	2.70474	3.24763
	5203	3899	3030	2935					1.71119	1.99139	3.02667	3.59958
	3835	3519	3626	2154					2.55959	2.43827	2.49504	3.58412
	4755	3713	4547	3946					3.27145	2.47644	2.7313	2.10136
	5049	5394	4549	2005					2.08353	2.14904	2.24392	3.41999
	3122	5330	3373	3715					2.60422	1.94113	2.65768	3.44489
	2402	5243	3860	2118					2.93423	2.1395	1.93578	2.75787
	5438	5296	2422	2671					2.00185	3.21202	2.0223	3.21199
	4793	5789	3803	4110					2.42577	2.2243	2.37683	3.05158
	4842	3970	4135	2541					2.24974	2.47774	2.29487	3.20234
	5074	4259	5842	2936					1.53395	2.12348	2.54257	2.53308
	4327	3603	4607	2745					2.81944	2.56272	1.99392	3.39384
	3466	5021	3929	3242					2.57754	2.51872	2.845	3.82629
	5354	4536	6092	2685					2.18295	2.15091	1.70441	3.97377
	4275	3541	4828	4157					2.8227	1.05201	2.0048	2.8495
	4145	3210	4173	4582					2.43288	3.35696	1.82415	2.24462
	4363	3574	3189	3609					2.41527	2.32428	2.66667	2.76568
	3246	5762	4267	3351					2.82788	2.72667	2.47228	2.85666
	6585	4256	3050	3054					2.56682	3.01258	2.56815	3.04078
	5358	6997	3524	2388					2.49358	2.28435	2.03166	3.58362
	7592	4093	2607	4026					2.71943	3.62253	2.66089	3.01152
	5351	5710	4130	2214					2.25986	2.47928	2.07247	3.07497
	4566	5846	4527	3560					2.099	1.92011	1.96917	3.30975
	3963	4091	3557	3112					2.78511	2.96914	2.58463	3.01511
	3316	2886	5341	2254					2.95207	2.42111	2.55481	4.08498
	4148	5136	4744	3767					2.66042	2.51219	2.15964	3.59976
	2912	3054	2295	3249					2.63393	2.96441	2.64678	2.83138
	5245	3845	2391	4589					2.34428	3.7269	2.70864	2.93529
	6004	4095	4757	3827					1.84187	2.12639	2.181	2.92021
	2946	3569	4046	2673					2.21603	2.23068	1.45393	3.45551
	4149	3756	5054	2430					2.60215	2.29562	2.28518	3.06991
	4507	4361	3738	4192					2.54506	2.37857	2.84324	3.09835
	4152	4771	3063	2459					2.18123	2.24517	2.33103	3.64489
	4939	5608	4322	4035					2.50971	2.39996	2.44503	1.86998
	4930	3890	4460	3428					1.49383	2.5593	2.19768	2.17177
	5208	3472	3451	3941					2.49839	2.19752	2.65421	3.00387
	4267	4047	3327	3765					2.60745	2.9666	1.92905	3.67989
	4480	3828	5512	4975					2.6553	3.20554	1.9682	2.99758
	3809	3079	3920	2034					2.43584	2.62446	2.02489	3.02018
	2673	3063	3937	3790					3.41054	2.6768	2.93321	2.74808
	4582	3429	2707	3584					2.59284	2.1178	2.77581	2.85104
	3779	3445	5176	2169					2.21041	2.42165	2.04203	3.07573
	4307	6017	5309	2846					2.93428	2.08771	2.45908	2.91971
	4716	5372	4521	3809					2.29075	2.24223	2.15156	2.96707
	4352	7180	4343	3950					2.47082	2.72259	2.70403	2.5608
	4427	7705	3970	3016					2.78195	2.29852	2.2331	2.96008
	4993	3935	3854	3118					2.84158	2.95466	2.00532	2.95544
	4704	4279	4639	2583					2.11308	2.61361	2.04819	3.11465
	4785	5348	5191	3749					2.71045	2.42681	2.25858	3.06737
	3275	3676	4686	2187					2.55137	1.9998	2.39757	2.72119
	3271	3765	4701	2283					2.39291	2.39486	2.35668	3.68881
	5598	4441	3734	3033					2.16505	2.99127	2.27516	3.04306
	5598	4500	7222	5565					2.42661	2.08749	1.76738	2.19353
	5768	3194	3605	3668					2.50938	2.70984	1.9287	2.55272
	3352	4329	4726	3231					2.28013	2.78218	1.56203	3.6836
	3372	4259	3505	4820					2.21833	2.6564	2.3651	2.56244
	3400	5595	4306	2797					3.26123	2.28299	2.29122	2.63202
	4713	3758	3110	2194					2.07573	2.02549	1.9555	2.29157
	6615	5508	5455	2256					2.31782	2.4262	2.43439	3.42068
	4404	3398	3634	3427					2.53208	1.90692	2.14226	2.88278
	2765	4074	4751	2043					2.51534	2.83177	1.71167	3.56254
	4862	4467	3776	2290					2.12461	2.05157	2.03147	2.83134
	3069	4535	4975	2630					3.51049	2.64095	2.31757	3.6495
	5356	3494	3249	4855					2.91877	2.45492	2.77278	2.92711
	4243	3544	3449	2146					2.32681	2.51057	2.81315	4.25447
	4491	5401	4138	2444					2.49893	2.17967	2.92493	3.17591
	6763	3886	4739	2522					2.05091	3.01756	3.21039	2.78943
	3150	3891	4339	3574					2.15165	2.3251	2.08089	2.76714
	4037	3638	6190	3592					2.27718	3.30873	2.29081	2.83522
	3421	2355	4750	4327					2.16996	3.94319	2.07203	3.74425
	3605	4667	5424	3778					2.72796	2.47078	1.88519	2.78264
	4480	2846	4222	2622					2.97167	3.67616	2.33878	3.77324
	3530	2814	4162	2351					2.4407	3.02994	2.17278	2.8815
	7517	4209	3242	2114					2.24625	3.43618	2.37862	3.34415
	3461	4319	3745	3000					2.96582	3.25412	2.21964	2.76793
	5352	6164	5275	3105					1.70325	1.92642	1.92243	3.60169
	4332	4553	4457	4119					2.387	3.15435	1.85889	2.74161
	3183	3713	5060	3955					2.36636	2.67188	2.13618	3.0212
	6441	4130	5626	3688					2.03297	2.9908	2.52326	2.69552
	4140	5763	4417	2637					3.13761	2.83507	2.15515	3.31064
	4754	3616	2966	4260					2.07044	2.45408	2.38908	2.88917
	3774	5108	6166	3040					2.33284	1.88958	2.4733	2.95546
	3046	2945	7048	2437					3.06763	2.7785	2.26086	3.21309
	3559	2920	3579	3345					2.80433	2.99585	2.61068	2.1376
	3048	2707	4344	2171					3.0703	2.66124	2.16566	3.18926
	4350	3025	4625	4095					2.34365	2.77652	2.02565	2.67557
	2496	3529	4393	2317					4.67757	2.35415	1.93378	4.55517
	3717	3578	3216	2586					1.99379	2.49011	3.00142	2.5384
	5920	3265	2980	2223					2.29954	2.32836	2.57774	4.46021
	3420	3290	4509	3203					2.41379	2.21596	2.78618	3.10933
	3741	4456	5462	4533					3.07775	2.49554	2.28532	3.24171
	3057	4618	4233	4363					3.56722	2.51321	2.26419	3.00293
	4176	5450	3730	3092					2.75117	2.53177	2.23226	3.24533
	4641	3414	5907	2916					2.41364	3.07075	2.23119	3.28198
	5984	5733	3459	5275					2.28015	2.46328	2.4626	2.41346
	4923	7268	3274	3235					1.83782	2.19427	2.33389	3.409
	5145	4109	3514	2623					2.23858	2.57272	2.91403	3.51154
	4632	4436	4391	2674					2.50689	2.76444	2.26787	2.48784
	4283	3687	3741	2603					2.47152	2.12119	1.9768	2.71811
	4868	3969	5257	3529					2.13805	3.35286	2.55592	2.63301
	4734	3226	5424	2860					4.76125	2.58172	2.16352	2.43924
	3853	5412	5083	3793					2.69646	2.3162	1.57314	2.84653
	2992	4208	4968	3646					2.75134	2.80966	1.8589	3.54594
	4982	4096	2853	2069					2.05584	2.99103	2.67816	5.35287
	6241	5255	3277	4004					2.11916	2.51739	2.27273	3.22651
	3716	4490	4692	2405					2.87823	2.26011	2.43514	5.3182
	7072	3597	4702	2403					2.46172	2.21513	2.34872	3.16475
	5089	4649	4098	2031					2.41336	1.55595	2.37462	3.31892
	4879	6028	3427	3758					2.40285	2.92665	2.90466	2.8106
	3858	5050	5089	3215					3.60483	3.02195	1.70126	3.97547
	4302	5050	4164	2318					1.34877	2.47862	2.83443	3.46061
	3659	3672	3561	3685					2.56879	2.70203	2.57117	3.42371
	3756	3922	3124	2772					3.37068	2.3279	2.42431	3.17163
	5329	4730	5138	4071					2.0687	2.22557	2.18074	3.65937
	3865	4665	3934	4558					2.67192	2.52831	2.47816	2.92692
	3935	4255	3789	2967					2.76238	2.76279	2.67572	3.70516
	4691	4335	3176	2528					2.34446	3.87703	2.84933	3.81148
	3412	5933	2797	3231					1.95273	3.14952	2.16882	2.58102
	4092	5404	3403	4261					2.56022	2.37809	2.08221	3.14286
	6623	6802	6018	3377					2.13599	1.92424	1.97985	2.73164
	2947	4165	3762	3100					2.38582	3.38703	3.15081	3.58678
	3687	5236	5716	2895					2.09443	2.35349	1.73873	3.03642
	7293	3994	3131	3614					2.20041	2.86266	1.72942	2.69789
	5059	5169	4422	2503					1.60834	2.58746	2.31665	3.99694
	5150	2881	5947	2422					2.97098	2.62737	2.07038	3.80042
	4591	4723	5115	3258					1.96442	2.4804	2.22349	2.62966
	3788	4970	3607	2876					2.51656	2.55132	2.25243	2.96749
	7992	4384	4553	3758					2.93633	2.10119	2.58655	2.65326
	3033	3132	3230	4676					2.8932	3.31405	3.11575	2.86597
	5759	4733	2974	2200					2.36635	1.84168	4.47292	4.2537
	4664	6751	4876	3236					2.47111	3.00205	1.97332	2.68063
	4091	2767	5653	2481					3.22411	2.05001	1.73054	2.97118
	4372	3534	4009	2478					1.66477	2.56127	2.12023	2.24116
	4985	4133	3084	3799					2.17255	2.96649	2.69393	3.81649
	3908	2707	3796	4275					2.73262	0.675842	2.87738	2.76481
	4210	4510	4253	3714					2.96802	2.37385	4.46291	2.93215
	6498	5154	3785	2585					2.26318	2.54695	2.52698	2.42037
	3612	5642	4580	3056					2.64846	2.35673	2.06076	3.19973
	3821	4016	6848	2542					3.45995	2.60015	2.73959	3.08206
	4233	3917	5751	2920					3.42351	2.98507	1.98147	2.84798
	3125	4981	5425	3561					2.6689	2.5114	2.51347	3.40021
	3693	6271	3190	2323					3.04276	1.81254	2.3639	4.20548
	4210	4263	3959	2474					3.11475	2.52575	2.47735	3.49694
	5595	4161	4402	2988					3.3765	2.61332	1.74373	3.11708
	3068	5038	6842	3451					3.21294	2.92751	2.15345	3.23352
	2653	5420	2721	3662					2.92483	2.46527	3.00195	2.93504
	5097	4074	4714	2409					2.421	2.43789	2.03095	2.84867
	3347	4339	3698	2540					2.4706	2.41681	2.3403	2.76794
	5930	3324	5020	3309					2.53069	2.76911	2.51657	3.33033
	4447	3210	5115	4033					2.42532	2.97519	2.711	2.66222
	4188	3289	4835	2697					2.69544	2.30302	1.77211	4.34582
	4711	4480	3523	3657					2.1224	2.664	1.9548	2.31733
	4982	4591	3940	2510					2.33921	2.38332	2.01157	4.29688
	5023	3195	6401	2514					2.91647	2.42263	2.39389	3.76827
	4194	2580	4150	2095					2.0798	2.57343	2.83144	3.22996
	3650	2514	4023	2248					2.62201	3.07692	1.86567	2.8137
	3887	4883	3328	2915					2.65457	2.11694	2.49558	2.73379
	4449	5637	3514	2735					2.91619	1.9505	1.73396	3.46467
	6208	3187	5991	4632					2.56992	3.04866	2.24946	3.39028
	3943	3743	4495	4245					2.53484	2.67133	2.12133	4.03339
	6824	6602	4131	3000					2.45274	2.03655	1.87756	5.87425
	5786	4876	4224	3296					2.68785	2.63556	2.40857	2.51835
	4137	4648	6755	3517					3.05488	2.44371	2.0525	2.29486
	3675	4523	5712	3704					2.42347	1.8527	2.33877	3.20358
	4396	2240	3485	2978					2.68947	2.61567	2.7254	3.3211
	5272	6224	4511	3848					2.22139	2.27728	2.10777	3.1153
	5420	5325	4873	3148					2.02029	3.01519	1.93439	3.25386
	5271	3895	3404	2836					2.64376	2.38806	1.91824	2.81007
	5789	3824	7435	3365					2.15817	2.68255	2.17676	2.93618
	4253	3508	5021	2094					2.98287	3.34594	2.25013	3.06076
	3176	5452	4613	2088					2.12166	2.64711	2.54502	2.7308
	3086	6178	3272	2698					3.2069	2.1186	2.05505	2.63723
	2734	3350	3473	2505					2.4581	1.63732	2.22353	3.83562
	3369	4136	4411	3002					1.8993	2.32341	2.66659	3.134
	3914	5843	5155	3564					2.65875	2.27096	2.65233	2.94445
	3510	3646	4509	3315					2.28551	3.57404	2.17391	2.70577
	3919	2812	3508	3214					2.3836	2.63818	2.22889	3.74814
	5362	6079	6634	4434					2.27767	2.16775	1.77369	2.04542
	5211	3977	3600	2691					2.81327	2.37276	2.02504	3.89406
	3657	4010	4401	2786					2.62969	3.42466	2.16432	3.13027
	5152	4208	4004	5084					2.80352	2.42143	2.06706	3.45693
	2880	6135	3461	4506					2.40151	2.25884	2.50972	2.54826
	4183	4423	4132	3461					2.12067	2.14579	1.74546	2.8995
	5214	2311	6414	4126					2.56537	2.48971	1.94705	3.31338
	5820	4972	3284	2782					2.80577	2.03883	3.47498	2.72487
	5659	4279	4355	2621					2.39378	2.40318	1.98133	2.89442
	2806	4529	5292	2905					3.00166	2.49932	2.28729	3.44346
	5002	5017	3203	2383					3.54341	2.54266	2.43677	2.55624
	6596	5765	4733	3723					2.1552	2.62287	2.62925	3.24335
	3625	3075	3503	3565					2.73731	1.984	2.46546	2.47771
	3135	4433	4011	3560					3.80775	1.91856	1.93069	3.14233
	2898	3012	3525	3316					1.55164	2.72569	2.79965	3.30988
	3544	4240	3779	3831					2.81664	1.93691	2.0261	2.09259
	3282	3382	4949	3617					2.85304	2.90434	2.15914	3.2697
	4052	4251	5759	3331					2.49846	2.34219	2.30264	2.98925
	3677	3011	4541	4095					2.98268	2.28585	2.03494	3.46017
	3130	2998	4406	3724					2.23257	3.26691	2.04581	3.40621
	5056	3162	6491	2217					2.0006	2.42751	1.61555	3.61006
	3310	3102	4805	2081					2.54559	3.18786	2.50489	3.58773
	3902	4717	5202	3472					2.99556	2.28579	2.38791	2.52901
	3285	3474	3539	3841					2.45525	2.56098	2.01023	3.07148
	5231	5354	4714	2230					2.5528	2.07345	1.99858	3.58867
	4245	4659	3949	3090					2.35824	2.21899	1.89637	3.43603
	5014	3917	4336	3052					2.95946	2.56446	1.86111	3.08282
	2719	3510	3899	2895					2.78973	2.34905	2.5165	3.43548
	5724	4993	3568	2727					2.1329	1.99538	2.19418	4.12934
	3915	3472	4116	2025					2.75272	2.51975	2.21459	3.55567
	5404	3701	4161	2800					2.15571	2.26629	2.78865	3.67392
	4066	4737	3202	2973					2.47193	2.76268	2.23787	2.73168
	2996	4965	5375	2118					2.94988	2.35488	2.29131	3.80197
	6034	2959	4654	4469					2.54959	2.60796	2.1489	3.05554
	5008	3168	3660	2526					2.62354	3.03322	3.06191	2.52568
	2789	3708	5141	2507					2.37255	2.36608	2.04265	3.16448
	4071	4285	3966	4210					2.73492	2.44794	1.80311	2.88696
	7302	4586	3780	3833					1.79299	2.29679	1.88189	3.10518
	5231	5349	3071	2275					1.83438	2.73853	1.71451	4.86275
	4088	3608	3420	2593					2.59079	2.50821	1.58864	3.5751
	4103	4246	4108	2271					2.10668	2.53807	2.81224	3.10278
	6361	5413	3934	3148					2.05807	2.28009	1.88749	2.52869
	3401	5128	4680	3119					3.35448	2.61334	2.15345	2.93405
	4725	2914	4238	2322					1.88141	3.70884	1.98048	4.30231
	3760	2672	5554	3679					3.02581	2.49399	1.85459	2.59785
	3962	5431	4759	2455					2.53971	2.41711	2.12186	3.50859
	3640	4055	4595	3260					2.29091	2.44172	1.51706	2.27334
	3923	4052	3740	2539					2.83762	2.81011	2.38212	3.47357
	4333	4387	5244	3750					2.48133	3.06962	1.67908	2.75986
	2607	5567	5706	3110					3.3415	2.11612	2.05081	3.57069
	5907	3797	4829	3742					2.49153	2.42854	2.24401	2.9839
	3801	4935	4330	2078					2.57158	2.26196	1.95011	3.18882
	4181	6019	3733	2149					2.71781	2.27273	2.79821	3.25447
	4742	4185	3109	2283					2.64667	3.11663	2.43406	2.89248
	4781	4386	4225	3371					2.23659	2.14579	2.45148	2.97696
	4346	4215	4541	2514					2.46366	2.43787	2.25365	2.66514
	5314	3179	5570	2920					2.13585	2.99426	2.57032	3.43446
	4378	2455	5401	2319					2.3976	2.8216	1.72747	3.47594
	4983	4192	3798	4223					1.77991	2.02607	1.74925	2.67182
	3258	2871	4702	3507					2.86643	2.85282	2.08671	2.07365
	3426	4546	5668	2300					1.8653	2.84261	1.77792	3.8843
	3138	2803	3365	3593					2.59331	2.59723	1.93607	2.4396
	4218	3019	4187	3432					2.63363	2.38459	2.77795	3.22779
	5545	2666	2913	2165					1.85117	2.84027	2.19547	3.01434
	4106	3286	3687	2612					2.00863	3.17897	2.36255	3.88956
	4747	3253	5901	2150					2.18336	2.62331	1.81016	3.81434
	3385	3552	3933	2663					2.61143	3.05585	2.03961	2.3037
	3909	5834	5895	2497					1.8351	2.51435	2.14172	2.98204
	3496	2788	4471	2894					2.0987	2.98317	2.5909	3.21837
	5604	4331	2906	3203					2.67554	2.15205	2.80577	2.46539
	5290	2721	6683	3371					2.63049	2.84057	1.95243	3.42742
	5698	6016	5024	3235					2.1984	2.47288	2.80084	2.8081
	5326	3628	4329	2696					2.57812	2.76202	2.85555	3.26778
	2964	5384	4152	2840					2.79104	2.56148	1.61721	2.5128
	6105	5611	4784	2017					2.49377	2.55376	2.16785	2.64594
	3898	3396	3842	2223					2.08978	2.27372	1.9144	3.73032
	5326	4058	3916	4362					1.74892	2.76743	2.64875	3.50347
	3331	4565	3879	4468					2.43854	2.68545	2.15258	2.886
	6532	3345	3794	2837					2.55489	3.14527	2.14767	3.29336
	3331	4101	4048	2992					2.60018	2.15584	1.93285	4.16397
	4707	3508	4939	3170					2.73556	2.3335	1.55744	3.1701
	2834	3141	3186	2797					3.12193	2.50477	3.57796	3.14172
	3543	4077	4860	2917					1.89255	1.71359	1.69611	2.64507
	7241	4436	2347	2659					2.06153	1.98994	2.3824	3.46589
	5262	4299	3764	4901					2.30057	2.22076	2.15876	3.35923
	5360	4276	4616	3636					2.14099	3.24545	1.74032	2.80968
	3456	3722	5086	3610					2.41132	1.90476	3.55084	2.24925
	2987	4757	3380	3863					2.5072	2.23533	2.06739	1.80488
	4726	5488	4915	4611					2.57231	2.11168	2.07957	2.801
	4067	4536	4110	4333					2.67488	1.56462	2.29656	3.45059
	3658	4303	4024	2020					3.03342	1.9457	2.29856	4.02636
	3159	3832	3643	2407					2.79476	2.72906	2.51698	3.15845
	4790	5018	4413	2694					2.53492	1.9755	1.80582	3.26706
	3836	4433	5738	3840					2.44584	2.65173	2.56572	2.73606
	4043	4123	4038	4802					2.49926	2.37281	1.86381	3.26398
	4715	5713	4804	4361					2.02074	2.45667	1.98126	3.16961
	4072	3939	3208	4699					3.64641	2.31042	2.41244	3.24317
	3044	4303	3652	2856					2.84453	2.83874	1.9655	3.79121
	2510	3475	3986	2870					3.14941	2.66264	2.118	1.97639
	5120	6407	3923	2266					2.12873	2.59631	1.61279	3.80277
	3343	3652	4021	3232					2.44645	2.15556	2.41651	3.44475
	3683	3151	4720	3512					2.77211	2.811	2.36239	2.58391
	3519	4057	3189	2684					2.78527	2.15731	1.63012	3.60994
	3837	4629	3388	3882					2.49014	2.36411	2.39779	2.35088
	3039	3698	4071	6063					2.17895	3.36166	2.46203	2.94499
	3455	5423	3818	4057					2.00384	2.83748	2.6965	3.42642
	4567	3857	5911	4258					1.97666	2.85106	1.54726	3.52904
	3123	3645	3686	3560					3.17477	2.91679	1.86755	2.43326
	4117	6143	4156	3448					2.72201	2.14756	2.24496	2.05015
	2967	3758	5224	5175					3.11519	2.36716	1.93189	2.58043
	4019	5803	4612	2694					2.24247	2.19288	2.43302	3.10341
	3454	7166	3148	3656					2.6382	2.37784	2.02577	3.36015
	3762	4364	4232	3456					2.8992	2.41531	2.11286	3.1105
	4584	4602	3775	4293					2.97762	2.43779	2.27462	2.56039
	8088	4742	5613	3410					2.36656	2.48494	2.62468	3.17842
	4920	3035	3985	3317					2.499	2.97191	2.48694	2.7235
	4363	5582	4225	3513					3.04943	2.1174	3.06218	3.0252
	5476	4063	5350	2985					1.73104	2.28109	2.54116	3.79174
	5995	4978	3982	4214					2.11743	1.84939	1.73709	2.54799
	3966	5971	3951	4067					3.20771	2.10647	2.589	2.42087
	5326	4498	3662	2644					2.31787	2.10745	2.35046	3.35382
	3858	4799	3524	3651					4.52876	1.77497	1.87257	1.96205
	5575	3517	3986	2517					2.01039	2.42387	2.41436	3.2017
	4224	4055	3229	2310					3.03009	2.97136	2.44643	3.56259
	3750	3852	3720	2748					2.77451	2.96884	2.2998	3.8638
	5056	4504	5487	3181					2.16856	2.49735	1.86758	2.90418
	3689	2932	3553	2115					1.8649	3.04507	2.83834	3.95382
	3587	3690	4225	2189					3.69028	2.55448	2.11527	3.86504
	4579	5135	3359	3484					2.39653	2.29125	2.57786	3.18751
	6740	4358	3863	3717					2.67183	2.00597	1.8001	3.61956
	4431	6775	2919	2395					1.87322	2.14987	2.61229	3.76059
	3681	4402	3904	3801					2.57558	1.99169	2.18951	3.37289
	2708	5700	3781	3335					1.94506	1.93734	1.98075	3.32847
	3779	5135	3628	4491					2.72696	2.57622	2.32058	3.80665
	6128	3756	4024	4129					2.20412	2.18673	1.62109	2.67218
	6278	3734	5164	2126					1.7288	2.71596	1.97561	2.51632
	5046	4383	3589	3628					2.9662	2.45416	1.8171	3.97754
	4770	4221	2630	2250					2.08262	3.02271	2.02492	3.43987
	2605	2667	4008	2486					3.24423	4.1724	2.23152	3.9548
	5152	5340	5224	3411					2.25632	2.16424	1.91112	1.97845
	7729	4185	4131	2760					2.53037	3.21677	3.26081	3.43455
	6334	5265	4289	2974					1.76633	2.15988	2.86022	3.62925
	3677	3363	4292	2814					2.57998	1.9802	1.95249	3.28254
	4574	3930	4481	3834					2.76316	2.51103	1.71954	2.61957
	5138	5459	5929	3443					2.20373	2.15388	1.97703	3.047
	2993	4143	3995	2083					2.81187	1.93836	2.27103	3.16843
	4256	5529	3757	4139					3.30266	2.04337	1.91926	3.42113
	4221	3504	3557	3446					1.58208	2.20316	2.16008	3.19735
	4615	3811	3201	2231					3.20792	2.18615	2.48404	4.2987
	5559	5012	4884	4313					3.08406	2.57088	1.89601	2.76442
	4736	3823	2962	3649					1.90316	2.56011	2.49356	2.99449
	3274	5992	2863	3054					3.00802	2.34869	2.889	2.79269
	5537	4554	3954	3347					3.41771	2.60648	2.696	3.50292
	4782	4767	3506	3505					1.69941	2.29907	2.25688	3.42168
	6011	6193	3571	3083					2.1747	2.3871	1.50347	2.55111
	6498	4786	4578	2557					2.36781	2.81007	1.83895	3.42839
	6169	4676	4296	3263					2.45859	2.5125	2.01806	3.66584
	3775	3981	5753	4226					2.57453	3.04134	1.97438	2.05801
	6529	3566	4475	2618					2.66315	3.23516	2.26027	3.24806
	2943	3656	3556	3157					2.14045	3.11899	2.32078	2.98478
	5928	4543	3237	2336					2.32442	2.53916	1.84256	2.62479
	4026	3269	3621	2193					3.14756	3.29753	3.51416	3.84921
	3984	4293	2910	2008					2.17822	2.41471	3.1101	3.36179
	3941	3519	4054	2289					1.99928	2.8035	1.98452	2.46929
	5872	4571	3758	2238					1.9739	2.75269	2.23547	2.81915
	3954	4454	5828	3669					2.36363	2.5219	2.11501	3.53678
	4700	6018	4699	3723					2.55997	2.50149	2.19245	3.47709
	4526	5287	3455	3699					2.27315	2.59365	2.02245	2.194
	4560	4209	4119	3667					2.47116	2.45713	2.1032	2.1004
	4110	4006	3287	4127					2.75667	2.6947	2.78515	3.22721
	4590	5726	4215	4305					2.73152	2.94201	2.0691	2.37459
	6414	3674	6042	2569					1.56071	3.10345	2.85599	3.58756
	6172	3969	5900	4040					2.18788	2.24406	1.93855	2.92743
	3797	4672	5523	2096					2.70564	2.26822	1.43723	2.94118
	3573	5327	4222	2359					2.26767	2.36832	2.1999	3.67609
	3745	4493	4299	3622					1.74219	2.1012	1.82612	3.57357
	5230	4981	4410	4162					1.94454	2.45599	2.23823	3.12536
	3769	4433	3395	2444					2.65641	2.3885	2.57231	4.12111
	4093	4302	3855	2246					2.9601	2.8961	2.74252	3.38068
	4124	3461	4591	2402					2.54195	2.45623	1.53291	3.54202
	4324	4299	4410	3206					2.44061	2.8034	1.83724	3.33515
	3187	5053	3358	3891					2.77664	3.48496	2.54878	2.56749
	4014	6420	5546	4570					2.81229	2.38684	1.94578	2.9219
	6941	5297	3958	3566					2.37549	2.30211	2.64131	2.54448
	3064	5556	5899	2601					3.1746	1.83018	2.66803	3.73689
	3625	4207	5475	3739					3.44857	2.30495	2.68972	2.39676
	5068	5483	2544	2832					2.72125	2.71487	1.43379	2.9075
	3004	5898	2688	5463					2.76344	2.3011	1.88848	2.53899
	3938	4384	5342	2629					2.62172	2.46737	2.35823	3.39587
	3983	3845	4570	3188					2.92869	3.13015	1.78131	2.61758
	5953	4824	4869	2451					2.31177	2.75809	2.04595	3.75477
	4757	6188	2929	3814					2.23048	1.89979	2.19749	2.67449
	5377	6757	4639	2542					2.43329	2.59042	2.73932	2.58554
	3717	4828	6250	4033					2.4507	1.82838	1.43785	2.46501
	4907	4125	5869	3106					2.28006	2.91757	2.23306	3.1005
	4039	3487	6015	3217					2.53689	2.36642	2.33402	3.95157
	3705	3755	3056	2714					2.40831	2.12048	2.76261	3.57777
	4695	5062	3567	3344					2.33701	2.49089	2.51725	3.13741
	4296	4926	3511	2101					2.42715	1.86582	2.43748	2.39289
	3852	4040	4459	2526					2.25112	2.78577	1.96637	3.09878
	3396	3368	6260	4332					2.66815	2.71761	2.22467	2.69241
	4369	4537	5486	2282					2.84802	2.33813	2.05794	3.85534
	5381	3894	4359	4331					2.37004	2.36937	1.62737	2.31516
	4486	4352	2845	2619					2.31021	2.66553	5.48656	2.29542
	5513	6407	3440	3134					1.6644	2.10147	2.6522	3.15025
	4982	4624	4190	2558					2.32199	2.8239	1.94635	3.93671
	4148	3194	4127	2603					2.26562	2.06787	1.49894	3.92486
	5161	3895	4256	2597					2.25795	2.4531	2.09516	2.53965
	4960	4571	4295	4367					2.30465	2.52244	1.77208	2.56226
	4076	4534	3000	2504					2.3981	2.24935	2.64723	3.1302
	4700	2443	3226	2820					1.99678	3.07733	2.10441	2.71081
	3714	4953	3537	4441					3.40858	2.45216	1.97351	3.28764
	4733	3477	3209	3943					3.42364	1.98347	2.71584	2.89701
	5601	3927	4766	2551					2.9976	2.9593	2.60929	2.81362
	5370	4324	5144	3326					2.02118	2.0519	2.29305	3.48162
	4403	4182	4111	5295					1.80597	2.60531	2.52676	3.20734
	3603	5412	3400	3512					2.26985	2.4018	2.2318	2.49055
	5013	5028	3364	3050					2.07913	2.52073	2.43945	3.85403
	3827	4123	5569	3073					2.87058	2.88386	1.77839	3.73593
	4495	4483	4042	4531					1.88994	2.11816	2.96533	3.03603
	5087	5365	3120	2213					1.98241	2.4639	2.21267	3.67534
	5741	5213	4265	2676					2.30861	2.56009	2.00238	4.78589
	4772	4172	5441	2688					2.58129	1.65603	1.53744	2.62037
	5205	6404	3181	2256					2.26046	3.29883	2.20193	3.7711
	4677	4844	4250	3494					2.47784	2.48254	1.77064	3.32516
	6110	5355	2797	4645					1.98035	2.51963	2.73415	2.54226
	6425	3797	2282	2478					1.94192	1.65134	2.00178	3.4005
	4214	4736	3681	3713					2.71735	2.30233	1.51369	3.77748
	4438	3263	4848	3212					1.78516	2.22848	1.98116	2.96056
	3735	4093	5186	2536					2.17489	2.35438	2.55567	3.12697
	5334	5579	3045	2998					2.36929	1.92815	2.24693	3.4813
	5206	5199	4994	2989					2.25594	2.21109	1.8511	3.04236
	4928	6001	4129	2701					2.22655	1.97378	2.07819	3.64921
	4805	4526	4100	3802					2.89684	2.19336	1.8957	2.26838
	5073	4661	5691	3978					1.97088	2.03471	2.63531	2.2481
	4210	6540	4247	3729					2.29431	1.97338	1.97249	2.57197
	5759	6237	3711	5042					2.4544	2.14116	2.44161	2.99941
	5828	5905	2486	3102					2.60414	1.87828	1.91166	3.11623
	4079	4645	4722	2144					2.84963	2.07313	2.34697	4.23099
	4681	4165	4345	2248					4.97718	2.52956	1.81864	3.67347
	5143	5281	3462	4293					1.88642	2.16073	2.84054	2.5329
	3885	4103	2354	3095					2.24794	2.87212	1.5007	2.83449
	3909	5841	5401	3398					1.89721	2.39479	2.73451	2.5034
	4144	3319	4216	2272					3.46492	2.34294	2.71666	2.73266
	5166	6969	3561	4747					2.143	2.23648	2.32284	2.76946
	4464	5196	3266	2817					2.42018	2.20863	2.84033	3.19578
	4297	4076	3473	2017					2.54404	2.37451	2.22748	3.32796
	3779	4005	4390	2608					3.11214	3.06359	2.89245	2.28871
	5265	3503	5783	3340					2.56709	1.7234	1.45364	3.27314
	3284	3651	3437	2655					2.86058	2.85362	2.19213	4.13623
	3531	4052	3824	2163					2.50082	2.20078	2.75796	3.59343
	3615	4081	3156	3574					2.46166	2.37459	3.06998	2.82831
	3963	5823	4180	4041					2.07612	1.68778	1.86055	2.73388
	4561	4347	3691	2834					2.52269	2.10192	2.33236	2.3239
	4864	3298	2579	2844					2.22878	2.28547	2.33054	3.89646
	5627	4369	3155	3168					2.37421	2.83267	2.81766	3.28756
	5153	3458	5819	5163					1.19596	2.43025	2.00907	3.37113
	4750	4744	5513	3001					2.358	2.09581	1.97371	2.95464
	5388	6228	5746	4428					3.03314	2.37766	2.84119	2.62959
	6214	4324	4485	3570					2.30438	2.4295	1.41159	3.54722
	5610	4408	3622	4146					2.51878	1.97994	2.13003	3.51641
	4565	5414	4435	2707					2.72466	2.37892	1.81738	2.58459
	4881	4227	3735	2369					2.04766	2.37642	1.50337	3.24742
	5102	5069	3224	2972					2.49857	2.29358	3.23474	2.59696
	3735	3155	5365	2342					2.17723	3.47028	2.28364	4.28844
	5702	4274	6795	2093					2.40133	2.55013	2.62874	2.69881
	4106	4931	5020	2374					2.03272	2.17605	2.34843	3.15981
	4451	4312	4484	3342					3.59615	3.54235	1.91985	3.69464
	3207	6279	4849	2693					2.83943	2.36831	2.36112	3.7355
	4290	5702	2916	2649					2.05504	2.67906	2.52452	3.14231
	4218	3539	3522	4339					2.26237	2.47591	1.49816	3.2022
	4373	3955	2876	2701					3.08642	2.67114	2.18152	3.37195
	5343	5937	3164	3357					2.23199	2.1126	2.06511	2.46388
	4827	2829	4114	3976					2.72611	2.34975	2.53897	3.15651
	4674	3742	3360	3004					2.54421	3.15214	1.81834	3.11281
	5293	4636	6683	2829					2.71823	2.64236	1.79008	3.80702
	4817	5066	2680	2759					2.45525	2.52665	2.12883	2.43609
	3425	2896	4480	3921					2.85951	3.22739	2.1403	2.33422
	3236	5067	4987	2122					2.31027	2.3251	2.16979	3.33665
	4624	5000	4865	2740					2.23814	4.67284	1.68658	3.71855
	4438	5651	3499	2132					2.05917	2.27864	1.97654	3.17438
	3869	5089	3685	4341					2.84507	2.45414	2.20352	2.95251
	5770	5282	6352	3161					2.54992	2.07678	2.2153	3.16234
	3841	3712	3725	2008					2.5309	2.01775	2.18382	2.8651
	6163	4808	2680	2753					3.98331	1.73937	2.41128	2.58628
	4040	3612	4600	4673					3.16878	2.27314	2.15994	2.94505
	4507	3718	3244	3660					2.21121	3.97634	3.22283	3.0432
	5020	3850	3677	2306					2.59132	2.27143	2.65596	2.19015
	3056	2900	5029	3805					3.4098	2.47998	1.76354	3.81361
	4236	3528	3314	3093					2.9946	3.13491	2.30336	3.2967
	6419	4680	5089	3163					1.98651	2.20105	1.82212	2.54408
	5525	5112	4170	3746					2.73631	2.41268	2.28071	3.57892
	5765	3699	4125	3447					2.39777	2.38614	2.19907	2.49427
	4051	4441	4820	3791					2.76015	2.3621	2.17973	3.19421
	4295	7093	2431	2841					2.42039	1.99027	3.34234	3.43083
	3269	4419	3837	4493					3.15175	2.43563	2.11369	2.58264
	4637	3563	3734	2418					2.86262	2.15063	2.06498	3.07516
	6104	7122	4429	3335					2.62085	2.53001	2.10753	5.05491
	5250	3110	3776	2964					1.82205	3.15801	1.81136	2.88048
	5034	5382	2756	5087					2.10674	2.30387	2.50372	5.11597
	3471	3066	4175	2349					1.97297	2.9703	2.03476	2.64595
	3923	3822	4775	4710					2.8562	2.72991	2.75706	2.45767
	3394	4213	5275	2020					2.67533	2.42307	1.42688	2.96673
	3041	3875	5561	3569					3.21958	2.36158	1.64208	4.42177
	5234	4293	4383	4388					2.00823	2.00378	2.23284	3.07264
	4609	4441	2772	4512					2.05322	2.44312	2.24286	2.17422
	4389	5681	4674	3685					1.7563	2.57478	2.41024	2.37226
	6055	4690	3268	3192					1.97968	2.62153	1.87619	3.83041
	3134	6174	3227	2345					2.89086	1.56118	2.6236	3.53077
	4960	5922	5392	2288					2.04304	2.01581	2.10292	3.70464
	3680	6978	4320	2860					2.48209	2.56772	2.60793	4.02122
	4438	2858	4509	2882					2.64105	2.94802	1.64355	3.10712
	4400	4594	3307	2187					2.78284	2.3268	2.09811	3.27807
	5637	4909	3988	3524					3.40155	1.8532	2.25365	3.21127
	3453	4490	5268	2579					3.03918	2.69034	2.55404	3.89047
	5523	4527	3849	4647					1.9235	2.35652	2.78035	2.34786
	5332	4492	6103	3392					2.35573	2.75192	2.60872	3.07011
	4564	6922	3458	3505					2.95905	2.26236	2.00599	2.86106
	3143	3314	4407	3756					3.26627	2.64584	1.83702	3.58915
	5217	3570	4138	3510					2.46029	3.66492	2.10566	2.21909
	3518	4153	3024	2575					2.7213	2.46147	2.06497	3.28829
	5147	4055	4698	2876					2.68598	2.39416	1.89821	3.35654
	3837	3955	3598	2046					2.24641	2.648	2.29702	1.78435
	5068	4052	4167	3803					2.81185	3.66131	1.75347	2.93626
	4465	3070	2849	5167					2.23615	2.58834	1.64558	2.52227
	3542	4711	4637	4449					3.43533	2.42015	2.4778	2.39148
	4441	2774	6868	3074					1.97121	3.11278	1.41254	2.09961
	6604	4191	4878	2857					2.5396	3.25354	2.01717	3.63636
	3501	3451	5479	3640					3.12273	2.35977	1.91246	2.29251
	5184	3817	4074	5983					2.2839	2.23635	2.13274	2.34821
	4214	4123	4628	3833					3.11984	2.41668	2.25324	2.12595
	3993	5305	4830	2588					2.34454	1.97452	2.46633	2.94886
	2987	3938	4699	3815					2.60504	3.15587	2.47556	3.6513
	5282	4700	4326	2370					2.23874	2.12766	1.97804	2.93956
	3909	4571	2801	2852					3.57762	2.35648	3.04054	3.26382
	4149	4179	5209	4065					2.09842	2.72409	2.06559	3.88664
	4387	4445	2969	2179					5.70776	2.39368	2.62826	3.01702
	5046	2961	5288	3895					2.37346	2.93288	1.65493	2.32864
	3725	3050	4888	2187					2.74038	2.42658	1.76268	4.01342
	4802	3483	4507	3189					2.51157	2.88899	2.72581	2.35392
	6623	4722	3072	2459					2.25002	2.77449	2.30142	3.0414
	5293	4182	2940	3018					2.61489	2.40294	2.13006	3.32578
	3862	3866	3538	2125					2.75358	1.9086	2.5635	2.33475
	3912	4032	3587	2164					2.32206	1.99558	2.04042	3.26374
	5612	5043	3005	2580					2.22672	1.86001	1.54412	3.88642
	4994	5091	3814	3659					2.56574	2.91727	2.21091	2.38156
	5320	2751	4886	3317					2.17698	2.49101	1.96835	2.51835
	4397	3069	4439	2487					2.85191	3.95761	2.57859	4.74258
	3720	4019	3810	4023					2.33368	2.37768	2.32153	2.32292
	4653	2901	5969	3381					2.41145	2.44286	2.0783	3.20476
	4367	3997	3645	2135					2.39344	2.25887	2.54545	2.88128
	4031	3530	5446	4727					2.79391	2.2805	2.05321	2.20742
	4564	4318	3963	2134					2.26471	2.67765	2.61265	2.60924
	4127	5669	5625	2527					2.95589	2.18972	2.6889	2.23693
	5647	3744	3721	2248					2.14089	2.40007	4.53232	2.8495
	3443	4526	2918	2105					4.35696	2.42292	2.14944	2.74117
	4198	7737	5191	2876					2.32858	2.30351	1.8858	2.7596
	5471	2741	4455	2142					2.3235	2.93206	1.86178	3.81266
	3864	4952	4392	2063					1.72679	2.26507	2.09319	2.50675
	2784	5154	5712	4793					3.27946	2.05954	1.7082	2.80486
	4204	4259	2766	3762					2.50315	2.6418	2.58046	3.20577
	3445	3330	3684	2636					2.46625	3.75293	2.354	3.58598
	4028	5846	4012	2002					2.81751	2.18584	2.78591	3.00558
	3893	4614	3028	2818					2.34857	2.95635	2.70728	2.66225
	3898	3830	4959	3478					2.06051	1.91489	1.9496	3.24827
	4352	4171	6161	4595					2.96513	3.29616	1.80647	2.29317
	4480	3428	4067	3192					3.3396	2.54884	1.85271	3.71612
	4468	5029	3141	3494					2.10509	2.68757	2.63372	1.78964
	3158	3892	3561	2504					3.46162	2.78505	2.4812	3.29646
	3035	6413	3930	5442					3.28092	2.08408	1.99925	2.82631
	3597	4992	4180	3568					2.81116	2.10399	2.17949	2.66882
	5651	4109	5731	3706					2.52276	2.41515	2.25948	2.20127
	3909	3279	3218	4066					2.15546	2.57611	2.46925	2.16328
	4804	6319	4381	3965					2.39708	2.60226	1.2134	2.61462
	4476	3609	3908	2091					3.01858	3.08345	2.25208	2.77571
	4129	6114	3284	2223					2.70337	2.6466	2.67849	2.74269
	4094	4136	5288	2644					3.02346	2.0416	1.78222	3.22511
	3730	5356	3985	3485					5.6722	1.88175	1.7271	2.66024
	4892	3837	4945	3376					2.61483	2.53862	1.83671	2.76177
	5865	5958	3518	3257					1.96185	2.12401	2.19638	3.50242
	3786	3874	5633	2469					1.99075	1.89478	1.9243	3.51919
	6511	5640	4580	3990					2.87455	1.77588	2.06427	3.36125
	6634	4501	3860	3387					2.25761	2.19257	2.78073	3.614
	4131	3439	4272	3877					1.9351	3.25827	2.32453	2.35952
	5169	3145	3444	2808					2.64178	2.70179	2.23675	3.35212
	4827	3574	4351	3165					2.17742	2.84352	2.15277	2.88394
	4378	4718	4566	2811					2.5649	2.52736	2.0584	3.05705
	3611	3147	5832	5028					2.34288	2.82594	2.81577	2.56837
	5092	4070	4606	2347					3.01793	1.99983	2.06089	3.03388
	6403	4103	3594	2630					1.85542	2.28411	2.31259	4.00504
	8342	5629	4611	3138					2.45421	2.15504	1.88793	3.0704
	4981	3138	3119	2164					2.14613	3.30293	2.81361	2.8501
	4125	3176	3913	3462					2.51079	2.15897	2.45118	2.61051
	6213	4402	4304	4738					2.41317	2.44357	1.46535	2.11373
	5240	4920	5100	2805					1.9495	1.91096	2.17726	3.07491
	4073	5245	2985	2556					2.49025	2.06524	1.92982	3.46206
	5834	7073	3430	4029					2.7409	2.4049	2.41646	3.06634
	4679	5218	4437	2948					2.30533	1.83155	2.0363	3.22689
	4495	3872	3290	3336					2.70802	3.0719	2.40698	3.01596
	3897	3829	3363	4418					1.92204	2.63844	2.0146	3.26797
	4098	4123	6445	2558					2.43708	2.69885	2.41509	2.54098
	5184	4768	4758	3634					2.62389	2.06903	2.11136	2.32664
	6309	4704	4459	3411					2.79126	4.12401	2.46836	2.68801
	3719	3633	4683	2707					2.93445	3.90811	2.1656	2.56675
	5774	3745	2940	5261					1.90041	2.19167	1.59662	2.67398
	2483	4693	4455	2341					3.80412	2.24024	1.56901	4.19351
	2831	5243	5761	3683					3.39476	2.68034	2.26842	3.20868
	4100	4805	5899	2790					2.94053	2.48837	2.18921	3.3605
	3784	4028	4101	4341					2.66234	2.38155	2.54466	2.57381
	3245	4189	3386	4591					2.56296	2.17511	1.93326	2.40812
	5813	4585	2734	2291					2.07832	2.18685	2.49101	4.77019
	2683	4392	3339	2524					2.54122	2.20651	2.31239	3.40557
	3328	4558	4911	2869					2.69822	2.32258	2.03419	3.38983
	3299	4769	5752	2378					2.34871	1.97213	1.70041	3.28997
	3378	4884	4839	2244					2.54765	1.8897	1.83777	4.08922
	4442	3960	6436	5047					3.09408	1.98791	1.55628	2.30866
	3511	3979	5494	2521					2.90437	2.90792	2.16871	3.11467
	5371	4186	4795	2856					2.65629	2.61047	2.15135	3.35386
	3936	6481	4964	5385					2.58772	2.3041	2.4742	2.4255
	3206	6060	4552	2264					2.76982	2.29206	1.93649	3.26136
	4881	3962	5468	3289					2.27147	2.64342	1.63207	2.31683
	5014	5115	3789	2501					2.66734	2.6623	2.52732	3.02995
	5291	4466	5361	3969					2.23984	3.62997	1.56899	3.30759
	5028	4120	3899	4720					2.89978	2.178	2.88388	2.86052
	4037	5417	3064	3331					1.81069	2.11666	2.60947	2.62969
	6016	5463	3576	3166					2.69947	2.61492	2.29289	3.09919
	7181	5037	4355	3293					2.40804	2.73172	2.10991	2.09238
	3799	5214	4926	2039					2.98967	2.57187	2.37736	2.71025
	3907	3189	4279	2729					2.87605	3.18404	1.9533	3.17989
	6636	2928	3272	2576					2.26076	3.43951	2.51115	3.78346
	5701	4750	3263	2837					2.45033	2.92012	2.70381	2.46599
	4941	2286	6040	2574					2.23946	2.624	2.00081	4.04116
	6469	3341	4972	2304					2.2772	2.5941	2.21676	3.40389
	4300	6002	3012	3800					2.65042	2.22741	2.6274	2.58216
	4436	4152	5098	2413					2.30889	2.37367	1.68868	2.71666
	3910	4700	3805	4155					2.90883	2.60236	2.73449	2.47067
	3393	6113	5149	3120					1.66576	2.13784	2.3719	2.73812
	5025	5274	2728	4973					2.54659	2.19366	2.17196	3.00291
	3834	3355	3660	4470					2.43983	2.1479	2.12188	2.54925
	2507	4172	4970	2993					0.909918	3.37209	2.21081	3.13112
	4105	4066	4676	3608					3.40469	2.46613	1.79998	2.38513
	6073	5707	3333	2445					2.10888	2.06912	2.37526	3.51412
	5693	3999	4544	3958					1.97731	1.87595	2.71203	2.45762
	4508	4870	5030	2705					2.77377	2.61863	2.02844	2.97498
	5272	4996	3422	4246					1.63656	2.02295	2.16807	2.68843
	3746	6293	4241	3945					2.32782	2.05784	2.30335	2.81497
	3542	3958	5127	3409					2.38843	2.40147	2.18559	2.06201
	4981	4447	4929	2632					2.39553	2.54418	2.43659	3.13382
	3929	4347	3553	3029					1.92667	1.90736	2.12216	3.4336
	4538	5556	2409	4558					3.11339	2.87041	4.31514	2.41679
	4504	4127	4208	3028					2.71274	2.59159	2.27273	2.4996
	4789	2760	5749	4908					2.13583	3.197	1.67298	2.57124
	5116	4213	6366	2441					1.9987	2.8725	4.22802	3.64491
	4595	3727	2524	4454					2.49357	2.42599	2.45644	2.38192
	6011	5797	4484	2898					2.06118	1.96854	2.28513	3.00506
	3323	4173	3589	2597					3.0801	2.55706	2.15315	2.96944
	6047	3272	3723	3721					2.5404	2.76036	2.73228	3.62021
	4703	5552	2531	2655					2.77538	2.7253	3.29057	3.22164
	6724	6409	5262	3501					2.83371	2.20238	2.38381	3.7772
	5494	4810	5459	2984					2.49593	2.66293	2.72947	2.43364
	3618	6065	4209	2410					1.675	2.43506	2.73471	2.67699
	3509	5407	3788	2207					3.0038	1.7115	2.1173	3.71521
	7113	4470	3932	2195					2.1687	2.46815	2.6781	2.79218
	4821	4092	3005	3226					1.77854	3.02731	2.11118	2.82613
	6197	3540	2886	4727					1.66202	2.61119	1.91847	3.66072
	3826	5348	5929	4361					2.55405	2.37352	2.7746	2.2881
	6319	3522	4044	3090					2.33145	2.79464	1.72669	2.64229
	4960	4489	3939	2879					2.81195	2.98069	2.39215	2.96696
	3876	3364	4246	2483					2.15987	2.84327	2.47171	4.04274
	4287	4361	3627	3762					3.10825	2.2302	2.35497	2.47177
	6237	4132	4356	2520					1.79349	2.4518	1.65512	3.96636
	5862	7713	3003	2704					2.78901	2.35533	2.60276	3.53728
	3609	5609	3434	2781					2.42643	2.61486	2.31073	2.1783
	6741	5967	2159	4728					2.34075	2.00808	2.89161	2.53838
	5399	2509	5725	3736					2.58469	2.15037	2.28099	2.24231
	6556	5361	3329	3898					3.03942	1.3495	2.14454	2.47101
	7195	5103	5430	4218					2.54768	3.28122	1.80102	3.33768
	4142	4101	5743	3299					1.79906	2.2418	2.60563	2.7771
	4607	3546	3739	2796					2.30038	2.42526	2.07296	2.95339
	3352	3711	3331	4382					2.63739	1.99277	2.48269	3.16895
	4342	4586	4476	2530					3.16191	2.01396	2.17168	3.52342
	4230	3783	4095	3787					2.00424	3.27141	2.19287	2.6608
	6130	5205	3512	4585					1.78695	1.98306	2.90824	3.19683
	5145	4434	5500	4601					2.36867	2.4285	1.90195	3.25477
	3113	4134	3435	3486					2.5721	2.55714	2.18328	3.10376
	3787	4419	4010	3462					2.952	2.0079	1.99749	2.77928
	3666	4712	3812	3695					2.88943	2.5959	1.86214	2.9544
	4777	4139	5677	5442					2.04713	2.10789	2.22237	3.24346
	4823	4553	4145	2764					2.61742	3.18302	1.51278	4.08184
	4105	4496	4421	4352					3.19037	2.61006	1.81397	3.4166
	6885	3178	2413	3835					2.02345	2.98792	2.75915	2.34735
	5957	5948	7282	4669					2.56644	2.00845	1.97154	3.26124
	3739	4848	5678	2644					2.75943	2.37062	1.96062	3.11422
	3915	6584	4199	2339					2.48588	2.14229	2.05564	3.19765
	5498	7852	4598	3011					2.69316	1.77268	2.20514	3.27422
	3480	4605	5082	2568					1.46456	1.87467	2.01567	3.69972
	3433	3865	3416	3161					3.01508	2.79301	2.33054	3.37035
	5490	2635	3713	2661					2.37787	3.81405	3.13667	2.80467
	3573	3757	3788	4394					2.36033	2.28098	1.82338	2.66565
	3836	3844	3912	3225					3.17975	2.32019	3.19418	3.51153
	3769	5016	2006	3301					2.47319	2.55625	2.87607	2.87154
	5836	6643	3814	2696					2.33337	1.97367	2.67794	4.18997
	4666	5500	4453	2839					2.08359	2.40228	2.09327	3.58536
	3447	5449	3715	4042					1.7295	2.98397	2.47532	3.24341
	5749	2801	4521	3952					2.34313	4.73941	2.37777	2.71052
	6689	5828	4158	2677					2.41282	2.62278	1.77556	2.69298
	4260	4004	5603	3996					3.67841	2.68202	2.31118	2.39047
	2814	2689	3525	3619					2.26004	2.47525	2.42358	3.06648
	3865	5180	3674	4097					1.96662	1.9562	1.81831	3.3846
	5353	4671	3773	2836					2.3484	1.96641	2.44014	3.22971
	3255	3443	4306	3620					2.1091	2.88398	2.84175	2.40382
	5058	5905	3404	2825					1.4903	2.08205	2.11188	3.67655
	3393	3671	5399	4130					2.62478	2.23098	2.05643	1.94188
	4439	3731	5678	2298					2.20675	2.45711	2.76287	3.09491
	3625	3204	4404	3623					3.08166	2.96434	3.59558	2.41705
	4305	4296	3832	3808					2.70769	1.72678	2.2611	3.3579
	3956	4758	3892	2166					2.33202	2.8739	3.0532	3.14722
	3333	3463	2805	3966					2.31328	2.81973	2.18487	3.00036
	6069	4502	3692	4189					2.87075	3.05677	1.91184	2.89305
	3813	5229	4564	4622					2.38654	1.99025	2.43151	2.27379
	3109	5427	3515	3528					2.58745	2.21473	2.11011	2.65069
	5368	5578	4635	3499					1.98724	2.45318	1.57675	2.17138
	3393	4474	4085	2832					2.46978	2.81538	2.33945	3.37215
	3317	3766	4735	3494					2.68276	2.19388	2.2362	2.45098
	2937	3227	3960	3620					2.90886	2.66423	2.5065	2.9803
	3325	5158	3456	3625					2.50972	2.3975	2.00655	2.37806
	4059	5097	5183	3925					2.82147	2.48689	2.28217	4.43856
	4567	4273	5633	3977					2.69297	2.14892	2.39771	3.13067
	3200	3961	3098	2451					2.32999	2.36359	2.72999	3.37852
	4069	5381	4881	3058					2.73777	1.4049	2.59456	2.30738
	4580	3620	5379	4703					2.12067	2.56115	2.11319	3.0617
	5242	4671	4610	3430					2.00654	2.45442	1.99948	2.72214
	3969	6606	3454	3229					1.81613	2.32088	2.55389	2.70882
	4291	5641	2868	2221					2.5788	2.04696	2.97233	2.63967
	5044	4712	4584	2541					2.78225	2.14579	2.09232	4.15405
	4872	4934	3579	2462					2.04339	2.04952	2.49773	3.3549
	4719	3634	3841	3002					2.41951	2.64259	3.19922	2.34228
	5188	3671	4793	2757					2.79923	2.30556	2.30994	3.08992
	4795	6465	3310	3424					2.80277	1.919	1.92486	3.24138
	3471	6742	5896	3069					1.93465	2.52164	2.09069	3.21753
	3578	4962	5121	4431					2.32093	1.97156	1.96984	3.09391
	4328	6063	4918	2065					2.56014	1.99214	1.77497	4.02576
	2976	5512	7063	5106					2.33071	1.51758	2.14383	3.75435
	2811	3899	3131	4475					2.84164	2.591	2.50447	2.30001
	3760	5632	2739	2553					2.14744	2.00917	1.77396	3.53381
	4535	4464	5381	3085					1.93115	2.77501	1.80281	3.125
	4586	5399	4213	3101					2.42554	2.07583	2.95391	2.92013
	3909	6857	3598	2018					2.52181	1.78116	1.80219	2.36604
	4214	4478	5021	2279					1.82109	2.4401	2.26977	3.65988
	5282	6321	3177	2175					2.04924	2.49907	2.47548	3.1332
	5846	3931	3353	2979					2.31531	2.47043	2.73346	3.44095
	6606	4565	4516	4321					1.91277	2.19727	2.20619	2.92419
	2616	4468	6185	3833					3.26446	2.62902	1.87557	3.01949
	3895	2639	3705	2275					3.5026	2.85249	2.14274	3.52153
	5147	4181	3318	4459					2.31051	2.43363	2.38799	2.30462
	4407	5537	3599	3089					2.7977	2.33487	2.67361	3.57013
	4587	5133	7820	2757					2.27372	2.42262	2.23675	3.39751
	4679	6672	4206	3042					2.13935	2.14579	2.07797	2.9324
	4043	5432	2899	3998					2.38801	2.19291	2.42439	2.46757
	6637	3544	3744	4190					2.15812	2.45886	2.53224	2.12919
	5447	4924	4543	2735					2.34375	2.01116	2.58684	3.68459
	3806	4407	5044	2580					2.76832	2.3896	2.17657	3.16388
	4839	4637	3654	3385					2.22301	2.35843	2.08577	3.29349
	5530	5128	4349	3382					2.39486	2.93268	2.12369	2.97305
	4020	5485	5062	3411					2.29052	2.34274	2.26838	3.17631
	4004	3834	3467	3184					3.41995	2.95254	2.71067	3.34941
	5673	3593	3681	2263					2.6503	2.68494	2.27206	4.10667
	5325	3528	3226	4780					4.13388	2.28647	2.32558	2.50522
	4287	4554	3121	2087					1.7835	1.88356	2.84794	3.36854
	4097	2906	3968	2944					2.22541	4.75102	3.04137	3.06778
	3476	3280	3892	2770					2.34905	2.38758	2.42506	5.35784
	4565	3010	4292	4520					2.51593	1.84026	1.79804	2.37129
	5110	4448	3804	2691					1.61176	3.04116	2.19616	3.78664
	3901	4853	5100	2818					1.85688	2.59385	1.9987	3.69637
	4055	4019	4990	3517					2.31344	1.92522	2.20595	2.3173
	5017	4497	4604	3005					2.01978	2.57161	1.94488	3.04338
	4461	2929	4278	2418					2.33498	2.99767	2.48626	2.96911
	5661	3712	4480	3585					2.35338	3.0376	1.72491	2.81855
	3785	5337	4571	3479					2.0246	1.9412	2.28916	3.70708
	3943	3692	3970	2575					2.62412	2.67423	2.26688	3.67208
	3259	6091	5384	2103					3.19001	2.55144	1.52472	3.30745
	3701	3014	3089	3085					2.10707	2.55315	4.06017	2.54597
	4306	3951	5336	4142					2.51046	3.04042	2.43662	1.72124
	3767	4585	3574	2209					3.35452	2.48764	3.02277	3.43361
	4105	3868	3412	2549					2.87333	2.23595	3.15322	2.0763
	4115	3688	3343	2336					2.0855	2.34073	2.24872	3.1744
	6565	5827	4877	2311					2.8446	1.89423	2.16373	2.54335
	4195	3749	4008	3117					2.00601	2.87295	1.7922	2.76134
	5018	7928	3639	2249					1.8026	2.37202	2.48504	2.69498
	5190	3856	4952	3025					2.57265	2.71114	2.81411	3.44953
	3740	7978	4142	4694					2.1205	2.13832	2.03132	3.54342
	4988	4107	3382	2742					2.11615	2.64762	2.45813	3.42857
	5551	5998	4222	3268					2.64292	2.16736	2.32755	2.89746
	6083	4650	4159	2256					1.70453	3.0549	3.01842	4.19668
	3765	5711	4262	3331					2.57644	2.19851	2.46168	3.30371
	5055	4184	4547	2396					2.28688	1.85468	2.48162	3.93999
	5101	5360	3755	4185					3.93801	2.16242	2.39057	3.39688
	5553	4203	3553	2597					2.39053	3.24696	2.57545	2.99407
	3895	4933	4420	3338					1.73994	1.92874	1.98104	2.91795
	4325	3612	5448	4557					2.52267	1.82181	2.51822	2.99138
	4877	6201	3583	2715					1.86209	2.11086	2.80818	3.40364
	6311	4906	2556	4035					1.67276	2.59646	2.29498	2.17984
	7933	5173	3401	4532					2.32196	2.32728	2.20457	2.87009
	3158	4946	4874	4273					2.42108	2.36475	2.45089	1.82861
	5594	6626	4768	2838					2.08423	2.30479	1.74906	2.57227
	2930	4132	3251	4087					3.75671	2.29326	2.05461	2.32781
	4833	5479	4374	2178					2.79686	1.61374	2.18641	3.90292
	3337	6155	5032	4763					3.0433	2.78717	1.68382	4.3539
	4093	4355	7120	2437					3.16789	2.30794	2.26367	3.42458
	4417	4304	3642	2067					2.80374	2.17573	2.61914	3.81391
	5964	3420	4572	2741					1.9086	2.42473	1.46146	3.87705
	6356	3936	2899	3507					2.702	3.31799	2.40813	2.77027
	3715	4471	3373	3350					2.79516	2.36015	3.08397	2.91705
	5600	7382	3067	3553					2.0308	2.51148	2.79779	2.71751
	4851	3905	4030	2865					2.31364	2.59075	1.89033	2.15834
	4074	3586	3206	3388					2.10431	2.47106	2.37205	2.39656
	3518	4639	2968	2790					2.86777	2.68128	2.19081	2.53209
	4353	4217	5229	2491					3.2575	2.49007	1.83012	3.59603
	5565	4375	5261	4742					2.33632	2.51533	1.57943	2.6359
	6497	5493	4939	4603					2.16758	2.69696	2.52024	2.49878
	3772	6598	3254	2037					3.16682	1.58493	1.59817	3.06867
	3763	5867	3606	5586					3.19765	1.78351	2.30266	3.26688
	2903	3879	3512	3250					2.30939	2.55746	2.33612	3.62867
	3486	3581	5268	3052					1.9577	2.43187	1.689	3.10308
	4801	3235	3721	2528					1.92422	2.41809	2.87247	3.48684
	4396	3800	3767	3654					2.27915	2.26283	2.09455	3.20495
	5864	4742	3599	2042					2.25868	2.54836	2.19669	3.10661
	4310	3897	5501	4713					2.53501	3.00832	2.63608	3.47868
	3923	4315	3527	4246					2.34196	2.20401	2.89538	3.15
	2563	3665	4262	3147					3.35756	2.19761	1.81063	2.50634
	3897	3951	2949	2370					2.34608	2.07946	3.07959	2.13314
	4842	5206	3857	3324					2.65988	2.30338	2.09921	3.2469
	6349	3395	3266	3033					2.66389	1.94361	2.76954	2.21654
	6325	3925	3347	2389					2.43951	2.10061	2.06336	3.62845
	2875	3219	5892	3065					2.77564	3.05759	2.06235	3.1187
	5254	3707	2745	3469					2.67655	2.31081	2.18107	3.63636
	4896	3415	3006	3377					2.29927	2.59816	2.08059	2.85652
	4295	5148	3068	3849					2.70821	2.13642	1.59062	2.77389
	3935	3909	4640	3000					3.08962	2.73637	2.15037	3.79021
	5121	3754	4272	4165					1.96245	2.9788	1.97004	2.67014
	3962	3886	3653	2884					2.89534	3.07155	2.28915	3.84743
	3371	2197	4830	4388					2.64467	3.46798	2.06703	3.10449
	3682	3229	4335	2152					2.77753	2.2794	1.79781	3.53698
	5190	3180	3833	2952					1.88282	2.27372	1.80679	2.39259
	4990	5577	6233	4318					1.89355	1.98971	1.83667	2.56269
	4698	4448	3447	2849					2.79758	2.95082	3.73669	3.79785
	3868	4897	3761	2447					3.16364	2.51829	1.3481	4.21373
	2404	4273	5183	2665					3.13872	2.79094	2.29163	2.70976
	5756	3046	3714	4172					2.20392	3.11809	2.35442	3.93548
	5337	6157	6790	2492					2.23514	1.65177	1.78231	2.81232
	4085	3098	3558	2819					2.89239	2.92715	2.51623	2.37845
	4406	3490	4694	2139					2.24342	2.66187	2.20451	3.65387
	5094	5334	5061	2517					2.05844	1.86129	1.89042	2.68975
	4111	2673	3341	2457					2.29346	2.37869	1.60195	2.41821
	5163	3665	3353	4317					2.34167	2.31023	2.24314	2.62338
	3182	3195	3445	2773					2.12929	3.53497	2.53024	2.97855
	4644	3780	4532	2992					2.05646	3.63013	2.4048	2.63619
	5947	3500	2444	2070					2.40805	2.70207	2.22684	4.51081
	3800	6394	5070	2873					2.96767	2.5076	2.69268	2.37213
	4163	5976	2737	2565					3.19817	2.26352	2.97773	2.80187
	4487	3640	3315	2513					2.52356	2.843	3.18063	3.65854
	3731	4376	5152	3953					2.25229	2.34082	1.86419	2.37029
	4231	4972	4728	3222					2.03247	2.18657	2.05725	3.19509
	4476	4901	2863	2169					2.48295	2.49129	2.85804	3.59795
	5234	3089	3995	2924					2.87475	3.03795	1.98803	2.59174
	4265	4299	2885	3507					2.30778	2.12362	2.28992	3.08445
	5299	3420	5797	2771					2.41632	2.22813	2.6119	3.44898
	6240	3559	2456	3899					2.52254	2.43196	2.35142	2.54021
	4692	5821	3904	3412					2.06775	1.71595	1.9415	2.92978
	3612	4539	4126	2637					3.04995	2.41686	1.93464	3.02267
	2495	4854	4521	4016					0.979224	2.88031	2.21341	3.05465
	3638	5618	4130	3646					2.37063	2.04849	2.1154	3.50067
	2930	3996	4787	2873					1.55448	2.45416	1.87494	2.69322
	6199	5502	2614	2755					2.16727	2.56145	3.15537	2.8884
	3170	5489	2949	2464					2.76896	2.38977	3.64504	3.27778
	5088	4586	5537	3866					2.79682	2.00711	2.44337	2.34505
	5901	3489	3712	3385					2.43835	2.30428	2.94254	2.83318
	3529	6148	6278	2532					3.13794	2.12334	1.78396	3.77072
	5712	5518	3861	2204					1.83502	2.18238	2.0857	3.0036
	4535	2978	3953	2625					3.19832	2.66889	2.50174	2.38635
	3513	4510	4965	2439					2.9178	2.86654	2.35154	3.49203
	6942	4790	2854	4632					2.58859	2.08126	2.38123	2.25198
	4926	3410	3938	3631					2.00561	3.03061	1.80723	2.35085
	4074	4755	3923	4148					2.41655	2.65492	2.83844	2.67583
	3766	4058	5299	3180					2.49584	2.51883	2.1159	2.18865
	3399	4000	4476	3646					2.70172	2.21102	1.7963	2.80526
	4833	4686	5650	4284					2.84754	2.52894	1.84467	2.98952
	3741	4324	3371	2744					4.07325	3.19748	1.98858	2.97892
	4748	2946	2978	2019					2.11337	2.47095	2.13197	3.50149
	5809	5991	3867	2735					3.24549	2.3385	1.76069	3.81988
	4583	4758	3265	3871					2.23209	2.68507	2.39733	3.0068
	5260	3002	6400	5895					2.66482	2.87833	1.24559	2.18879
	3397	4229	4925	3009					2.53933	2.80235	1.39459	3.94316
	4651	3214	4169	3852					2.22104	2.3456	3.21395	3.32487
	5164	2294	3333	3300					2.35865	3.40327	1.92763	3.68939
	7459	4980	3056	2355					2.70197	2.01277	3.03122	3.54113
	4300	5103	5682	2652					2.34144	2.03989	2.08346	2.71808
	3705	4977	4441	3483					2.99674	2.2725	2.10309	2.72236
	4641	3839	3907	2496					2.82045	2.76828	2.40723	3.33521
	3385	2892	2542	3969					2.8608	3.41507	1.89721	3.05319
	6273	4316	4740	3692					1.86484	2.42206	2.16355	2.41577
	4172	7274	4551	3084					2.11847	2.66563	3.33142	3.14875
	4614	4723	4181	4365					2.2927	2.2401	2.10612	3.11955
	4687	5311	4152	4035					3.10183	2.30417	2.04718	2.35982
	4989	3713	6365	2110					2.36544	2.18451	1.62794	2.89196
	5239	3424	4014	2806					2.13505	2.53419	2.41959	3.19711
	3982	3395	3826	2271					2.4989	3.42729	2.14807	3.49323
	5483	6219	4194	3845					2.62722	2.53272	1.92368	2.84474
	5616	4177	3047	2297					3.03485	2.24532	2.91274	3.92694
	5395	4003	3613	3562					2.37809	2.26783	2.75693	3.42963
	5719	3949	4166	3883					2.11268	3.09157	2.52212	3.09766
	3464	4223	4240	3275					3.58014	2.2244	2.72829	3.36852
	4252	4185	4325	2181					3.11143	2.46662	2.44865	2.81526
	3854	4056	3945	2385					2.93297	2.01997	1.77106	2.98068
	3286	5858	5257	2373					2.05422	2.5249	1.93477	3.3877
	5033	4539	4441	3374					2.36344	2.23472	2.28353	3.46752
	3436	4517	5817	4178					3.37707	3.21344	1.58919	2.94533
	3564	5084	4575	2168					2.96919	2.20888	2.63801	2.89507
	4370	3782	5966	2142					2.83806	2.37334	2.32683	2.97639
	4180	7170	3004	2540					2.0107	1.89284	2.76042	3.79826
	4524	3559	3883	2580					2.28812	3.3915	2.96568	3.20548
	2762	3433	3384	2060					2.291	2.9701	1.90738	4.37394
	3828	5854	4407	2205					3.8278	1.81205	2.51155	2.91996
	4199	3048	6264	3650					2.55729	2.97969	1.89466	2.76507
	3715	5821	7551	4215					2.23848	2.68871	1.81177	3.38272
	3888	3064	4777	3879					2.89142	2.84766	1.85566	2.66691
	3200	5174	6963	4735					2.2186	2.72115	1.49095	2.7501
	4260	3272	4839	2468					2.18043	3.23691	2.07604	3.3302
	4032	3510	5359	4317					2.33906	2.57787	2.44875	2.47108
	3793	4178	2659	3210					2.31268	2.58704	3.87622	3.29081
	4675	4172	2870	2633					2.95076	2.48451	2.73396	2.53264
	5398	3342	4182	2714					2.14514	2.65653	1.97555	2.72519
	3110	4610	6967	3412					2.90869	2.06774	1.91401	3.51329
	6774	4750	3670	2960					2.47529	2.52291	2.47549	2.20435
	5041	4165	6726	3742					2.55505	1.77275	2.09859	3.70328
	4369	3300	3697	2509					2.0602	3.22038	2.05267	3.30134
	4537	4014	3481	3538					3.09472	3.04977	3.4279	2.68028
	4722	4267	5023	5328					2.35139	2.50079	1.74128	3.24727
	2902	5167	4303	3472					2.73461	2.8323	2.03734	3.1596
	4007	4126	7028	2012					2.53591	2.67936	1.93525	3.09417
	5613	2395	4519	2898					2.3416	2.09497	2.38328	4.4186
	4618	2419	3690	4407					3.07326	2.47934	2.57301	2.65702
	3976	3556	4468	2873					2.19382	3.0337	2.18643	3.93597
	4632	4294	4289	3501					2.35011	2.71894	1.90513	2.93195
	4570	2938	3919	2325					2.85817	3.3995	2.51109	3.06403
	3199	3105	4602	4534					2.54333	3.55571	2.16142	2.52257
	3943	2995	6044	3508					2.29411	2.34192	1.87872	3.2613
	5839	3478	3660	2630					1.8064	3.50926	2.22412	3.53143
	4748	2458	3432	2802					2.05119	3.51499	1.80136	3.26142
	2997	3894	4264	4604					3.32696	2.17568	2.30784	2.69657
	3730	3998	2894	2492					2.81013	2.14854	2.32662	2.46569
	4283	3134	3905	2286					2.7821	2.82307	3.13245	2.95654
	4967	4242	4048	3217					1.87743	2.75819	2.46279	2.74106
	2884	3131	7801	2669					2.76077	2.56851	2.0557	3.35772
	4614	2661	5241	2039					2.53241	2.25118	1.99526	2.91887
	5055	2703	3585	3012					2.17227	2.69615	2.27325	2.6207
	4357	5586	4451	4233					2.67795	2.03954	1.60119	2.43074
	4036	2665	3625	2938					2.14596	2.51485	2.00249	3.38289
	3754	4129	5740	2667					2.59936	2.9831	1.91379	2.57851
	4127	3561	4401	3882					2.14017	2.483	1.92721	2.69484
	5061	5297	4557	2641					2.66024	1.9452	2.50491	2.92896
	5425	5059	3450	3905					2.06391	1.5254	1.70224	2.06546
	4853	4256	4643	3885					2.4359	1.91394	1.95513	2.55573
	4915	4271	4392	2311					1.42624	2.3032	2.56223	4.98841
	3926	4353	5828	3976					2.50368	2.43439	1.87428	3.16396
	4065	3810	4343	2968					3.22391	2.51088	2.18172	2.89006
	4593	3632	3629	2159					2.40941	3.32958	1.63858	3.1486
	4657	5686	5066	3313					2.66545	2.15609	3.0436	2.71644
	4380	5369	4439	2517					3.31349	1.77115	2.45423	2.38882
	5790	3487	4372	2191					2.16272	2.46844	1.97756	3.25588
	6237	4897	3493	3857					2.19854	2.1187	2.1007	3.12115
	5380	3849	3577	5525					1.93825	2.6757	2.2293	2.6001
	4559	5205	3249	4027					1.83082	2.36314	2.35942	3.1146
	5008	2471	4191	3499					2.57111	3.98915	2.03046	2.49417
	3287	3439	3379	3003					2.18847	3.07497	2.84445	4.02197
	6042	5843	4823	4871					1.7742	1.37525	2.04668	2.6091
	5820	4306	4470	2919					3.12215	2.00105	2.04382	3.15136
	3548	3726	5979	2200					3.10659	2.31494	2.07554	3.6484
	5301	4052	3636	3149					3.69668	2.66747	2.07954	3.98323
	3633	3786	3133	3947					2.77588	2.71528	2.11856	2.95015
	6452	3477	2455	5383					2.27748	2.41236	3.44329	2.5974
	5658	5929	4726	3141					2.8033	2.5706	1.57611	3.06992
	5176	6947	3834	3519					1.93896	2.68171	3.26273	3.07339
	4736	6620	4156	3401					2.46154	2.26473	2.45992	3.25491
	3928	4086	3667	3195					2.91951	2.44398	2.61235	3.49163
	3891	2783	3956	2947					2.74374	2.98596	1.47822	3.20968
	5656	4001	5376	3930					2.54763	2.73121	2.55149	3.4953
	7574	5805	4080	2803					2.15347	1.6728	2.3938	2.42378
	6095	6615	3688	3219					1.61548	1.85902	2.37845	2.81079
	2924	4303	5248	4491					2.35168	2.49789	1.86402	2.80113
	3594	4227	4262	4948					2.65179	2.33488	1.80866	2.53853
	6150	3964	4210	3773					2.45148	2.95607	1.53835	2.93748
	6121	5814	3140	3139					2.54632	2.39092	2.16639	2.81832
	5490	7413	4581	3372					2.48638	1.87976	1.58897	2.69356
	4039	6328	3393	2407					4.00161	1.5233	1.67593	3.18059
	5001	3394	5656	3156					2.3166	3.05519	2.35027	3.00397
	3698	4622	3318	4054					2.49284	2.08174	2.40635	2.97259
	4230	4334	4686	2807					2.8475	2.3368	2.36049	2.65744
	4726	4732	2657	3688					2.62924	2.33185	2.36745	2.44086
	4487	4500	2730	3075					2.64376	2.09575	4.37468	2.50571
	6480	4155	3199	2704					3.36771	2.9303	2.18854	2.25994
	3634	3754	4297	2346					2.34262	2.27434	2.08949	3.69387
	5264	6275	4658	2906					2.74734	2.18286	2.37525	3.5363
	3635	6223	3647	2097					2.40497	2.09222	2.29399	3.3828
	5396	5906	3458	2662					2.49749	1.8284	2.49628	2.80093
	5146	5358	4891	2452					1.68703	2.19091	2.69124	3.38321
	4002	4085	3466	2357					2.11891	2.92306	2.37966	3.67726
	4793	3912	4294	3341					1.88441	2.23717	2.02769	2.73013
	6121	3885	3664	3891					2.08708	2.11998	2.03978	3.80891
	3289	6480	3512	5271					3.52066	2.1651	2.5929	2.46415
	4617	6002	3752	2552					3.08473	1.77195	2.68814	4.05419
	2980	3162	4162	2808					2.28417	2.32868	2.38628	3.11876
	3906	3203	3489	2755					2.7684	2.93472	2.71221	4.29992
	2833	4723	3303	2854					2.57286	2.03576	2.44095	2.46249
	5414	5237	4064	3101					2.51937	1.91709	2.50756	3.3418
	4942	6267	4162	2564					2.2625	2.87059	1.86874	4.14832
	4190	4496	3257	2359					2.74759	2.96381	2.82214	3.08267
	4266	3767	5569	3417					2.08583	1.93756	1.90497	2.94375
	5883	5549	4469	2173					1.99689	2.76614	3.32502	2.48164
	3518	3846	5212	2712					2.91564	2.68836	2.2997	3.08955
	3790	3202	3981	2626					1.86275	2.74758	2.05621	3.44582
	4918	5653	3653	5307					2.59596	2.11486	2.00693	3.94303
	4029	2483	5879	2381					3.5686	2.26854	2.07508	4.01521
	6000	4692	4450	2986					2.48337	1.81706	1.74242	2.36249
	4278	4598	3812	3207					2.28023	2.78864	1.38942	3.41537
	4025	3366	4556	3411					2.26323	3.03341	1.68907	3.42986
	3881	3213	3921	3540					2.01456	1.88701	2.28393	3.22291
	4602	5992	5057	3153					1.93683	2.31906	1.81752	3.71351
	4520	6175	2564	3746					2.40815	1.96337	3.3363	3.83004
	5053	5163	3103	2919					2.08806	2.41873	1.92698	2.7946
	4372	2795	3921	3611					2.9309	3.39878	2.33727	3.72589
	4168	3999	5043	4134					2.64016	2.295	2.01211	2.61442
	3853	4737	3732	3781					3.20502	5.77464	2.09653	2.8629
	4813	3678	5440	3167					2.26422	2.74639	1.87892	2.95012
	6409	5114	3533	2095					1.89655	2.32165	1.93464	3.5578
	3534	2957	4009	2276					2.34475	2.45092	2.28033	3.258
	3835	5584	4583	3368					2.39116	2.69241	1.77362	3.14545
	4793	6303	4781	2356					2.01709	1.88637	1.97266	4.73538
	6726	3786	4929	3297					1.94907	2.28843	2.0251	3.56018
	5848	4656	3234	2796					2.68307	1.77841	2.35485	5.79992
	4615	7056	4563	2224					1.94007	2.21457	2.08232	4.06765
	3625	5899	6205	3021					2.65439	2.08198	2.92135	2.6512
	3079	6689	3234	2828					1.92944	1.83657	3.3651	2.95019
	5658	4141	5502	2844					2.04063	3.05711	2.56759	3.32912
	5810	5773	4177	2354					2.88347	1.50225	2.09781	2.43089
	5274	7279	3182	3934					1.87898	2.02235	2.47196	3.08354
	5195	4805	2961	2969					1.97796	1.95547	2.77161	2.81038
	3202	4641	3818	2219					2.86183	2.21525	1.53846	3.2071
	4332	5260	3066	3175					2.0253	2.58296	2.86218	2.81668
	4490	4649	3387	5682					2.47934	2.6975	3.17415	2.23083
	5937	4605	3415	2838					2.14258	2.32511	2.64224	3.18725
	3448	7224	3423	2838					2.85166	1.92821	2.72583	3.8676
	4588	4192	5410	3539					2.18752	2.46832	2.19238	2.80153
	5331	5071	2501	3510					3.08761	2.63859	2.76132	4.24691
	4785	5382	3033	2031					2.06043	2.5301	2.17913	2.07278
	5476	2950	5487	3068					2.49346	3.08629	2.10933	2.75514
	3730	5647	5549	2708					2.96607	2.53675	2.3381	3.25268
	6465	3533	2986	2821					2.10139	2.29156	2.58843	2.77424
	4956	7693	4668	3550					2.62991	2.59599	2.214	3.10339
	6101	3759	3394	5057					2.71009	3.22016	2.70027	2.5405
	3724	2914	5361	2572					2.05009	3.24481	1.97875	2.65719
	6526	6114	5266	3395					2.57683	1.91724	1.99251	2.04607
	4353	4689	4722	3138					2.47752	3.16466	2.29546	3.09527
	5461	3715	4741	3368					2.05221	2.67144	2.19278	4.00227
	3460	5345	5278	3576					2.81208	3.54891	2.19973	2.81143
	2970	3421	4190	3631					1.91285	2.11631	2.22001	2.61375
	3043	6885	3219	2658					2.44042	2.20433	2.20771	2.9568
	6109	4912	5155	2737					2.13209	2.30963	2.24945	3.18524
	5096	5553	3630	3175					2.4558	2.19179	2.41199	3.0459
	5475	5569	3744	4041					2.20066	2.16224	2.14612	3.71774
	3337	4454	4389	2588					2.37738	2.48602	2.9299	2.65651
	4177	3561	4290	3633					2.76133	2.20867	2.68897	3.28307
	4337	4603	4823	2317					2.35592	2.16132	1.81208	3.78151
	5173	4933	3984	2360					2.24781	2.79028	1.71045	3.26585
	4873	4438	5512	2844					2.02824	2.77864	2.06796	2.7198
	4317	6394	3111	3290					3.323	2.12614	2.66959	3.62396
	6768	4797	3690	3165					2.61566	2.23079	2.61558	3.17936
	4082	4331	5461	2246					2.26711	2.31804	1.9686	3.17305
	6155	5706	4951	2509					2.40195	2.66604	1.65321	3.57143
	3723	3422	4330	2363					1.96627	2.03977	2.11731	3.32528
	6293	2771	3109	3517					1.74836	3.51272	2.98619	3.48405
	4769	4191	3542	2562					1.91094	2.45217	2.37469	3.63919
	4044	4106	3537	2327					2.9249	2.68957	2.287	3.47313
	4762	4426	2995	2487					2.69384	2.2104	2.59911	3.34149
	4831	3884	5152	2194					3.5558	2.5947	2.78548	3.22122
	3830	6180	5048	3706					2.96286	1.85185	2.49686	3.05223
	4052	5751	2940	4082					2.51229	1.8782	2.87381	2.51657
	4441	4302	4355	5237					2.39226	2.33837	2.20593	2.84398
	3872	4898	6086	3756					2.83764	2.13845	1.79567	2.5101
	6285	5454	2785	2191					2.10224	2.59659	2.49886	3.67772
	3498	4776	3902	2615					2.21273	1.8375	2.49004	2.49097
	4042	3876	3701	2436					2.54161	1.99898	2.42963	3.29804
	2581	3773	5579	3671					2.10766	2.9542	2.1319	3.12796
	3496	4269	4237	2806					2.35117	1.86788	1.77778	3.52708
	5281	3836	4139	3711					2.56345	2.39868	2.05485	2.5747
	7077	3429	4558	4743					2.47451	3.25801	2.76243	3.18099
	2848	3825	3189	2448					2.94948	3.06484	2.41875	4.23435
	4336	2657	4058	2213					3.08741	1.15172	2.44103	2.37796
	7375	2153	3437	3525					2.13146	1.15121	2.36797	2.81454
	4429	3157	6684	3132					2.11331	2.121	1.83208	2.14483
	3649	2794	4931	4336					2.95256	2.54101	2.32972	3.47845
	3854	5665	3915	2409					2.03677	2.13038	2.43586	3.33365
	7492	6012	4221	2739					2.36783	1.94229	2.9984	3.74615
	4825	2264	4894	3034					2.04602	2.63834	2.12203	3.39119
	4921	4404	3908	4241					2.52799	3.09878	2.04435	3.12595
	3931	4155	3207	3678					2.73273	3.77214	2.45571	2.36355
	4749	3166	4593	2334					2.18082	2.93461	2.71012	4.01924
	3768	4415	6312	2389					1.77038	2.11478	1.93958	3.23094
	3231	5460	4440	3973					3.29272	2.50954	2.21218	3.38842
	5075	4931	4733	2410					2.7414	1.94978	1.92256	4.31116
	3942	6232	3913	2175					2.71784	2.36984	2.35167	3.01679
	5779	6621	6422	2079					2.22865	2.47117	2.03348	3.56301
	3986	3321	3975	3766					3.04736	2.1676	2.17467	3.02534
	5631	5910	3014	3509					3.01702	2.66381	2.66469	2.12463
	4312	6291	5061	2031					2.45114	2.7366	2.55574	3.67281
	4539	5049	3967	2714					2.24145	2.57632	2.51132	2.94714
	4896	5008	6922	2928					2.51621	2.57301	1.71239	3.18154
	3764	5322	4236	4794					2.24272	1.92137	1.98897	3.03409
	6200	3438	5795	4214					2.42387	2.71003	1.72884	2.892
	3929	4551	6002	3013					2.53892	2.73463	2.19087	4.11102
	6719	4803	3439	2943					2.15152	2.217	2.32691	3.43573
	2757	3610	4490	3104					2.67981	2.34123	4.06408	3.79706
	4054	5114	4240	3407					2.55686	2.28853	2.10484	3.33267
	4347	5584	3507	2235					2.1311	1.82589	2.05043	2.87064
	4729	2604	4760	2675					2.39374	3.08841	2.02202	3.87597
	4561	4390	3672	4504					2.00583	2.55543	2.30102	3.14608
	8113	6606	4197	2628					2.16408	2.16626	2.27473	3.57939
	4208	3925	4447	4078					2.60691	2.71776	2.16537	1.87586
	4389	3933	3092	2015					2.12949	2.41344	2.55618	4.12256
	4334	3895	4161	2410					2.46747	2.63558	2.32572	3.62444
	3347	5487	5353	2061					3.26439	2.07106	2.25869	3.7577
	5690	4045	5341	2010					2.2285	2.59345	1.63154	2.87226
	3748	5525	5271	2724					2.1653	2.69064	2.20891	3.99117
	3855	3708	6536	5901					2.82476	2.69878	2.31693	1.74354
	4705	3006	4892	2614					2.25371	3.37861	2.00994	4.05026
	7320	3126	5578	3789					2.54098	2.51512	2.11568	2.92721
	2797	3495	5257	6169					2.69271	1.67666	2.53434	2.91014
	3854	4558	5271	2307					2.13605	2.39498	2.4498	3.424
	6100	3037	3704	3301					1.59101	2.51618	3.04366	2.81469
	3664	4418	5317	3038					1.83862	2.12932	1.77268	3.40638
	4782	3567	3975	4869					2.12331	2.07984	1.83058	3.1676
	3804	4466	4689	3853					2.80083	2.10841	1.89332	3.87237
	6039	3783	4713	3652					2.06959	2.67814	2.59902	3.05344
	3796	4005	4596	2307					2.42607	2.09137	2.52631	3.67703
	5576	5290	4347	2546					1.65868	1.75053	2.32616	5.74927
	4800	4360	4966	2998					2.69608	2.32776	1.96905	2.39216
	4992	3526	4441	4589					2.22556	3.10124	1.97853	3.25145
	3740	3656	3000	2318					3.3719	2.96828	2.09336	3.32567
	5689	3062	3822	2094					2.07744	2.6947	2.13836	2.66982
	4199	5427	4912	3188					2.56257	1.96399	1.75893	3.28506
	5211	5055	3577	3097					3.35756	1.91194	2.52101	2.7039
	4722	3265	3283	3562					2.39395	2.3563	1.36456	3.55925
	3516	3465	5076	2676					2.51231	2.26178	1.90733	3.5483
	4494	3515	4933	2201					2.69436	3.84688	1.75075	3.78002
	3434	3983	5059	4343					3.13624	2.87319	1.96448	2.84126
	4614	2663	3744	3281					2.10537	2.80116	2.29969	3.04941
	4479	4919	4537	3165					1.71648	2.19017	2.26494	2.83096
	3579	3305	3971	4528					2.44111	2.87763	2.66105	3.07747
	5395	5706	4024	3032					2.67418	2.70167	2.68554	3.88952
	5065	5116	3441	3321					2.51122	2.33762	2.21895	2.85674
	3035	5948	3444	2908					3.63482	2.29964	1.7247	3.48745
	3971	3644	3314	2225					2.72279	2.75663	2.67717	4.07565
	5753	6524	4171	2907					2.18058	1.48323	1.72445	2.92053
	4020	4901	4805	2401					2.18507	1.82451	2.08936	3.90541
	2912	5557	4139	2107					2.68471	2.91232	2.32735	3.23584
	3864	3886	3419	3155					2.64332	2.57679	2.00163	2.64991
	3073	4724	3078	3581					3.19414	2.11296	1.64302	3.2049
	3564	4673	4439	3665					3.36769	3.09843	2.54589	2.76473
	3905	4506	2995	5689					2.65019	2.33205	2.43304	3.15864
	3773	4982	3621	2021					2.74757	2.40913	2.61888	3.85103
	4221	5219	3615	4042					2.84627	2.39193	2.38878	3.20938
	5174	7129	3592	3275					2.97307	1.82647	2.90175	2.3177
	4496	4868	4388	2868					2.05294	1.98589	2.14085	2.85381
	4943	4613	4804	3458					2.71167	2.41091	2.633	3.06793
	5002	7071	2774	3640					2.51868	2.04867	2.44657	2.27559
	3561	3186	3670	4382					2.57868	3.397	1.7929	2.1935
	5576	5187	4718	2184					2.62212	2.19397	1.66423	2.75627
	4351	2833	4660	3459					2.49066	2.93469	2.5601	1.75714
	5185	6027	4723	2750					2.48592	2.77898	1.64198	3.55448
	4212	6533	5638	3455					1.8137	2.22127	1.97118	3.2118
	4153	3062	6267	5427					3.08829	2.04163	1.62507	3.29399
	5025	3424	2637	3020					2.78699	2.88446	2.35949	2.74917
	4141	5117	5214	2789					3.1454	2.73347	1.94214	3.30347
	6639	7401	3921	3216					2.30389	2.16701	2.39026	2.72063
	5336	3641	3484	2914					2.0805	2.37533	1.90774	3.12982
	4022	3383	5266	3373					2.48732	2.66537	2.01892	3.18104
	6834	6097	6904	2307					2.27367	2.78809	2.23935	3.29793
	3356	4473	4249	3056					2.40769	2.23033	2.13192	2.69093
	3738	3941	5263	2650					2.31716	2.01465	1.55871	2.45137
	4444	4399	4153	2470					2.57021	2.42988	2.37411	2.4504
	4399	3751	5346	3398					2.75253	2.0276	1.51852	3.24652
	4549	2697	2961	3551					2.95554	2.62887	2.7107	2.37133
	5012	4506	5310	4565					5.92303	2.56885	1.80162	2.57097
	5014	4125	3614	3127					3.31845	2.15884	2.51885	4.54623
	3932	3377	3772	4326					2.67952	2.17235	2.52381	3.12198
	4472	3659	3553	3252					2.12278	2.68552	2.03993	2.57123
	5669	7489	3884	3818					2.44276	2.21876	1.99012	3.50225
	4221	3315	4006	2600					2.63745	2.36049	2.42337	2.34788
	4715	3995	2823	2193					2.58124	3.05622	2.12543	3.06457
	4616	3169	4886	2181					2.43151	4.79585	2.4708	3.10493
	3652	4869	3575	2503					2.20043	2.43346	2.37132	3.17687
	4748	4166	4274	4696					2.52402	2.45169	2.15403	2.66694
	3573	4886	3499	2617					3.29239	2.51221	2.23516	3.05088
	5111	4751	3748	4573					2.29252	2.36352	2.8309	3.25367
	4958	3511	3384	4868					2.41811	3.4651	2.92392	2.29738
	3251	3917	3552	2726					2.87689	3.06051	2.62453	3.14002
	4201	5617	3219	2693					2.65019	1.86306	2.05632	2.69336
	4652	4423	4774	2157					1.95732	3.18899	1.98616	3.95552
	4268	4159	5613	2496					2.42215	3.23853	1.96249	3.58992
	5019	4558	5156	2281					2.06478	2.53208	1.6034	3.52374
	4401	4176	3402	3036					2.75977	2.49906	1.56766	2.35243
	4601	3436	4028	3891					2.8236	2.48507	1.62035	2.76049
	3362	3080	4032	4421					2.36367	2.9915	2.13407	2.85813
	3218	4106	3525	4055					2.66995	2.56252	1.83224	3.60029
	3545	4471	5649	5244					2.34041	2.15115	1.82102	3.03873
	6923	3104	3732	3683					3.23595	3.16269	2.37379	3.20837
	2297	6096	3108	3806					3.31335	2.24504	2.38577	3.19974
	3365	6564	2716	2002					2.7972	2.25654	2.05417	3.0502
	4906	3138	3884	3319					2.14072	2.56204	1.8283	2.78419
	4036	6109	2548	3240					2.47069	1.69974	2.64251	2.96583
	4579	5483	4370	3280					2.64221	2.63158	2.41186	2.69192
	4425	4452	4381	4276					2.51474	3.07597	1.91801	3.06717
	4932	3956	3050	4605					2.50695	2.29056	2.01869	2.32053
	6526	3996	3028	2549					1.97753	1.30978	2.30174	3.42574
	3087	4243	3517	3405					2.74552	2.46514	2.21284	2.96144
	5191	4277	3909	3619					1.93863	2.70017	1.9656	2.26357
	3675	4159	4869	3373					2.59201	2.31877	1.90253	2.69449
	4216	4898	3265	2840					2.73509	2.46364	2.75229	3.66342
	4193	5262	3483	3709					2.74615	2.44709	2.47604	2.08105
	3748	5066	3171	4299					2.90099	2.46403	2.33375	2.90483
	4456	4817	5335	2129					1.96999	3.26789	2.4268	4.5645
	3211	4526	5112	2375					2.85494	1.96813	2.41488	2.43553
	5844	5322	3444	3618					1.99465	2.54596	2.26547	2.35309
	3272	3824	3953	2180					3.09619	3.3554	2.18071	3.34286
	5371	4230	3517	3195					1.59667	2.33792	2.71024	2.95744
	4541	4218	4052	2394					2.50962	2.14403	2.40272	3.03842
	6732	4439	4636	2107					1.89708	2.02134	1.82082	3.29792
	3716	7723	4352	4779					1.89026	1.92119	2.62396	2.5051
	3772	4277	5076	2910					2.86067	2.29332	1.81419	2.83832
	4889	6925	5112	3917					2.88052	2.45431	1.8487	3.46134
	6418	5064	2947	2567					1.83376	1.9318	4.37524	3.56571
	4387	5824	3228	2155					2.53039	2.69769	2.04191	3.08021
	3219	2451	4026	2420					1.92076	2.51522	2.53693	3.19507
	4557	4778	4471	2049					2.5198	2.03854	2.37761	2.79438
	4684	5905	3894	2323					2.71508	1.77351	1.97239	4.22391
	4189	4128	5809	2036					3.125	2.80724	2.08818	3.20772
	4295	4077	3566	5153					2.06186	2.18626	2.18525	3.27249
	5502	4173	4312	2471					2.58821	2.67181	2.17786	3.03911
	2894	5492	4168	3924					3.67036	1.96156	2.05404	2.80315
	2520	3318	2708	2201					3.02633	2.84936	1.67423	3.67853
	4278	5201	3822	2317					2.64174	1.93977	2.38008	3.80223
	4529	6181	5167	3715					2.34014	2.67157	1.75598	1.92538
	5537	6261	4049	2527					2.36546	2.09749	2.10419	4.31083
	5970	5287	2913	2083					3.14792	2.76945	2.08575	3.86074
	2529	5084	4783	3892					2.20418	2.64052	1.71266	2.35798
	3471	4805	4068	3669					2.27294	2.45015	2.4133	2.29568
	4920	3059	5256	3015					2.63894	2.14773	1.82396	2.83676
	5578	3796	3997	3719					2.58859	2.39253	1.41587	3.17754
	4333	3776	4819	4373					2.99492	2.79409	2.02848	3.28436
	4152	3997	5456	4086					3.37671	2.35658	1.98496	1.76847
	3458	5847	3966	3530					3.33302	1.97437	2.1819	2.58941
	4673	4012	4227	4230					2.20979	2.23008	1.97466	3.28801
	5101	4043	3135	2978					2.24878	1.72092	2.62496	2.87524
	4328	6284	4030	3225					2.41031	2.11615	2.30495	5.51528
	5909	3944	4344	2860					2.33123	2.18697	2.92858	3.07035
	4718	6576	3888	3181					2.12728	1.75658	2.00784	3.07149
	3579	3818	5051	2402					2.50568	2.49864	1.53761	3.57786
	2706	5339	3466	2574					2.86673	2.12259	1.97183	3.36714
	3706	3495	5432	2771					3.22246	2.30008	1.98888	2.75741
	4301	5625	3984	3319					2.74114	2.57107	1.82492	3.08627
	4687	3955	4932	4568					1.79788	2.63844	1.59917	3.34512
	2986	2821	3851	3442					1.91686	3.1603	2.19115	3.27131
	4760	5857	4149	3917					2.26277	2.28618	2.27386	2.68916
	5053	4347	3375	3503					2.92835	2.32293	2.47926	2.64194
	4873	5840	4495	3603					2.61863	2.03136	3.01758	3.165
	6620	4376	4053	2140					2.14888	2.36544	1.3867	3.77874
	4187	4625	4845	3018					2.09982	2.83254	1.92216	2.33262
	3466	3799	4419	2365					2.64727	2.55066	2.00684	4.28555
	5239	3557	3710	3989					2.59856	2.0626	1.62372	2.52786
	3415	5427	2961	4584					3.21675	2.12064	1.78208	2.3618
	2858	6171	5180	3507					3.50204	2.56542	2.17373	3.1229
	4084	5159	6195	2261					2.81015	2.47603	2.17413	3.27752
	3678	2394	3984	3375					3.09109	2.8833	2.89759	3.29117
	4367	4568	5418	3008					1.86972	2.50457	1.73872	3.73428
	3884	4122	2644	3664					2.19469	2.57504	2.66088	2.71758
	4990	5213	4560	3447					2.29702	2.20832	2.81604	2.95567
	5442	5841	3630	2653					2.04691	1.99005	2.12817	2.6998
	4692	4528	4659	4020					3.07209	1.6553	2.2321	2.49394
	5172	5145	5254	2656					2.57274	1.8642	1.95394	3.67544
	4668	4791	4905	2846					2.24342	2.29302	2.35974	2.82524
	5997	5096	3099	4132					1.55209	2.79122	2.59416	3.05002
	5575	4611	6880	3774					2.27446	2.44067	2.3673	2.19215
	6839	3731	3804	3580					2.65778	1.87586	1.72583	3.09177
	4264	3495	4606	4140					2.36092	3.34981	2.21913	3.44098
	5246	5687	4645	4344					2.25493	2.789	2.0433	2.8146
	3947	2606	3703	2580					2.60577	2.79598	2.36308	3.07551
	3511	4259	4339	3252					1.93096	2.05353	2.01852	1.66765
	3710	3071	2477	3330					2.17734	2.47268	2.57108	3.26884
	3567	3162	3512	2459					2.60013	2.81076	2.81218	2.47371
	4489	4552	6429	4146					2.7946	2.28523	2.34136	3.10199
	4468	3398	3574	2320					2.27852	2.9926	2.62834	3.1435
	5477	3703	5631	2794					2.56513	1.58865	2.61727	4.34957
	3603	3495	6904	3651					2.45804	3.42133	2.14821	2.76291
	4356	5248	5323	2976					2.09823	2.07866	2.36286	2.81585
	3215	6524	3804	3153					2.81348	2.4509	1.86359	3.04437
	4104	4118	5489	3846					2.10635	2.17216	2.27662	3.07349
	3754	5877	4723	3350					2.28831	2.03639	2.48124	2.92505
	4301	4251	3396	2511					3.11032	2.5585	3.21134	3.0964
	6335	3930	5330	2650					2.48083	2.80966	2.87958	3.11641
	3961	7334	3910	3033					2.33638	2.80759	2.85311	2.60834
	2988	3096	3678	2985					3.17874	2.43776	1.89454	4.22118
	3469	3360	2876	3342					3.15263	2.89956	2.31173	2.82954
	3786	7359	3853	2664					2.4609	2.64497	1.9546	3.88845
	3958	2929	4004	4574					3.40136	2.739	2.55914	3.31508
	2531	3454	3504	2301					5.76567	1.71679	2.76545	2.98073
	2773	6319	4821	2509					2.53739	2.61988	2.46194	2.99271
	4825	3450	5818	2623					2.10513	2.82899	2.07666	3.55319
	4848	4355	3744	4680					2.10151	2.73605	1.96737	3.20007
	4221	3132	6114	2531					2.39946	2.84668	1.7825	3.40771
	5304	3053	3361	2810					2.02529	2.26426	2.11906	4.76908
	3346	3636	4674	3375					2.76566	2.15792	2.45003	3.33688
	5490	4155	3717	2013					2.67846	2.04549	2.41158	5.05853
	3659	4200	4524	2630					2.30112	2.60089	1.77398	3.48192
	4946	4451	2647	5045					2.84599	2.44759	2.71714	2.63634
	3338	5226	4688	3106					2.87811	2.25544	1.69721	2.85891
	3896	2737	3567	3641					2.39797	2.8311	2.40007	2.90047
	5082	3443	4761	4590					2.79304	2.68537	1.68307	2.73395
	3815	4489	4309	2492					2.60813	3.10427	1.8403	3.53278
	4781	5383	4800	4332					2.7462	2.01894	2.50324	2.87755
	4691	4721	2992	3244					2.52834	2.89847	3.12832	2.65029
	4318	4214	4212	3396					2.15029	2.75028	2.76952	3.65599
	6553	2965	5782	2372					2.10436	2.76187	1.55875	3.19971
	2880	5295	3438	3628					2.88528	2.9207	2.35389	2.96511
	4171	3095	4106	2193					3.5082	2.8619	3.09221	3.72919
	5431	3334	4435	3717					2.22463	3.825	2.73585	2.59434
	3517	6190	3425	3848					3.56127	2.29604	3.32823	3.57743
	4455	5286	2901	4840					2.09309	1.81711	2.0981	3.815
	4305	4392	3549	2799					2.78914	2.08975	2.07405	3.09589
	5103	4110	3972	2458					2.06378	2.5426	2.38014	2.65873
	3775	8188	4840	2794					1.91438	2.60008	2.41572	3.62654
	3842	5579	4489	2721					2.93468	2.02687	1.70637	3.34206
	6801	5399	3441	5333					2.01854	2.2568	3.6157	2.21829
	4786	4600	3657	4164					2.74858	1.89719	3.03055	2.99339
	5089	5875	4637	2270					2.14618	2.39006	2.44412	3.0303
	3343	4158	5576	2559					2.43306	3.08451	2.21472	4.08119
	5845	3362	4786	2975					2.73776	2.81162	1.93045	2.22607
	4607	6644	4217	2135					1.98113	1.98141	1.91143	3.30811
	2919	5499	3079	2804					2.62195	2.03561	1.95992	3.01827
	2661	3528	5567	4783					1.33848	2.66678	2.11444	2.70625
	6510	6435	5376	2279					2.29709	2.12421	2.41442	2.92747
	6645	4205	3936	3381					2.50193	2.86462	2.30789	2.56784
	3088	5280	5739	2905					2.86958	2.63319	2.09683	3.2682
	4615	4387	4890	2715					2.00565	2.30457	1.77865	3.2331
	5639	3109	2746	2422					2.33081	2.66368	1.95721	3.06122
	3448	4296	4596	4701					2.25541	2.13462	2.35826	3.71257
	5994	6369	3138	4676					1.74769	2.23361	2.74126	2.99757
	3496	3734	2980	2047					3.37642	2.0767	2.18676	2.89267
	4553	3827	3982	3070					1.86775	1.47801	1.96564	3.12857
	3628	4929	4551	4797					2.49795	2.23287	2.20961	1.95944
	3922	4083	5407	3889					2.55659	2.48121	2.04435	2.91605
	4787	2335	3492	6042					2.30828	2.21821	2.06442	3.14478
	2969	6343	3061	3323					2.80481	2.22851	2.21813	3.83656
	5765	4914	3790	5379					2.37379	2.42311	1.60985	3.21201
	4913	3624	3827	2647					1.88186	2.0597	1.85864	2.84498
	3270	3898	3856	4122					2.56646	1.95714	2.52141	2.68743
	7428	2266	5255	3622					1.8437	3.50966	2.09122	2.34396
	3641	4772	4501	3918					2.10818	2.36909	2.10491	3.21694
	3710	3728	4181	3025					1.86564	2.99455	2.5198	2.45452
	4209	4059	4771	2174					3.01895	2.67523	2.15725	2.40229
	6091	5215	6013	2021					2.6059	1.72778	2.01753	3.8303
	4592	3640	3408	3088					2.30919	2.28376	2.4937	2.4228
	4009	5380	3085	2858					3.12426	2.30257	2.32405	2.89344
	3439	5801	5386	3944					2.54282	1.7373	2.27648	2.47112
	4105	2913	3344	2355					2.42202	2.97317	2.3024	3.69771
	3572	5500	4396	3170					2.12305	2.2401	1.80757	3.46424
	4485	4077	3212	3795					1.95778	2.09143	2.79684	2.28571
	5635	6013	2923	2558					2.54075	1.80467	2.56883	3.05108
	3267	3919	4199	2462					2.54896	2.49221	2.53478	2.55719
	4435	4407	3932	3774					2.73347	3.01753	2.50627	2.85272
	4429	4612	4349	2139					2.17032	1.98627	2.28882	3.2718
	3760	5164	3806	3820					4.34891	2.17343	2.23497	2.86594
	5029	6435	6115	2540					2.27709	1.66552	2.13989	3.55913
	4852	4258	3780	3082					2.06809	2.19843	2.76468	1.81698
	4648	3574	4903	2107					2.61992	2.66721	1.89057	4.27125
	5287	4192	2991	2541					1.86007	2.43679	2.32436	2.36728
	4770	5525	3864	2335					2.59358	2.36967	2.78026	2.72965
	5481	4833	4180	5502					1.88502	2.42915	1.74805	3.1897
	6220	5762	4239	2640					2.38803	2.09654	1.95272	2.76541
	4404	4242	4647	6786					3.05692	2.65264	1.98157	3.00752
	4496	2890	3536	2747					2.66018	3.03409	2.40889	2.45476
	3840	5998	5211	3105					2.90479	2.90312	1.92251	3.14074
	5308	3079	4101	2387					2.12043	2.6303	2.13477	3.98022
	4507	3769	3583	2702					3.17965	2.79424	2.83444	3.53735
	3223	4516	3671	2127					2.74188	2.30336	1.66269	3.22488
	4918	4738	2625	2334					2.6783	1.99871	2.09636	2.77617
	3724	6805	3163	2514					2.1554	1.72472	2.59477	2.37931
	3076	6212	3564	3231					2.83537	2.21493	2.12668	2.91618
	7364	6404	3041	3070					2.64657	2.5748	3.2305	3.8316
	5627	5661	3569	2716					2.02008	2.0125	1.96613	3.06795
	5118	5387	5763	5304					1.72642	2.70352	2.18898	2.46559
	5634	4183	3580	4244					2.56431	2.61251	2.24852	3.0472
	5051	6259	4011	3661					2.09265	1.95261	2.57533	3.18799
	5403	4727	4095	3103					2.18854	3.10517	1.99375	3.92841
	3678	4622	6055	4116					2.39955	2.04948	2.52699	2.3361
	5127	5164	5254	2808					2.25694	2.44056	2.61479	2.81527
	5274	5141	6922	2543					2.22268	1.90722	2.61398	3.76871
	3017	3153	3316	2256					2.42402	2.61497	1.62697	3.90664
	4986	4192	2659	3467					2.25628	2.58488	2.418	2.96101
	3886	4642	4503	3080					3.63995	2.72916	1.989	3.2891
	4437	2742	4235	2392					2.52422	3.50777	2.77565	4.40143
	4959	5545	4344	2418					2.52593	3.08471	1.77862	4.08644
	3635	4862	2174	2837					2.87752	2.80213	2.17728	3.81694
	4162	5209	4031	3255					2.54259	2.43277	1.72808	3.74126
	5891	5346	4335	2478					2.40778	2.57098	1.94234	3.39811
	4797	3193	3744	3639					2.22104	2.60194	2.42586	2.66632
	4912	4387	3274	3209					1.93226	2.02063	2.30536	2.65487
	4335	5056	2534	5661					2.6311	2.63017	2.81913	2.63158
	5981	3772	4592	3962					2.01516	1.9133	2.06	2.31007
	4585	4064	6295	2155					2.34277	1.99131	1.95667	3.22245
	3278	5313	3367	2750					2.57862	2.3458	2.05644	3.71589
	3383	3482	5148	3728					2.44722	3.02378	2.72366	2.93644
	4670	2745	4400	3292					2.11559	2.34375	1.85218	2.93959
	4128	3719	4884	2915					2.54372	1.77078	2.74461	3.2562
	4527	3443	6677	5401					2.35467	2.4723	2.80134	2.58336
	4262	4770	5489	2761					3.0037	2.0479	1.80641	3.84818
	3702	3832	3521	2416					2.43342	3.02454	2.31946	3.35787
	4962	3212	3584	2728					2.02322	2.73092	3.22434	4.13734
	4198	4954	4575	2231					3.20322	2.19271	2.04858	1.35575
	4434	4003	2644	3558					2.88101	2.96683	1.93424	3.19095
	4169	4254	3563	2151					2.63794	2.11648	2.33257	3.07394
	4586	4966	3970	3097					2.11777	2.2554	1.86777	3.06097
	3792	3738	2935	2631					2.14528	2.38869	2.23497	2.24031
	4722	5790	4089	3297					2.44247	3.13251	2.68334	2.91735
	4348	3072	5428	2140					2.15511	3.19242	2.07438	2.88021
	6860	2962	3462	2608					2.75194	3.10249	2.09259	2.75186
	4643	3973	5179	2079					2.91335	2.09549	2.01316	2.70936
	5416	4117	3631	2275					2.0048	3.32893	2.38654	2.81526
	3232	2643	4961	3044					2.6536	2.41687	1.99736	2.84193
	6453	4721	4003	3924					2.5511	2.20111	2.14792	3.87921
	3034	7195	3064	2146					2.89393	2.29666	2.5764	3.93106
	6254	6272	2819	2474					1.46711	1.83718	3.10488	4.08014
	3974	5424	4436	2278					2.26362	2.11365	2.36182	3.46287
	4305	4931	3919	3069					1.88637	2.49116	2.37174	3.78903
	3112	3130	4988	5935					2.93963	2.03993	2.7333	2.23691
	5794	3322	4365	3438					2.50399	3.16706	2.54403	2.75888
	3321	5238	6382	4556					2.22116	2.56012	1.83525	2.91178
	3480	5952	2485	4381					2.93922	2.19959	2.34162	2.63964
	5597	5067	5466	3131					2.2753	2.25052	2.41692	2.37442
	4968	5347	3876	2040					2.25106	2.27292	2.05557	3.21998
	3860	3946	4467	2119					2.51096	2.27952	2.2183	4.11628
	5679	3483	3410	2785					2.21636	3.00008	2.26341	1.27119
	3024	4657	3316	2254					3.3359	2.72202	2.81971	4.31911
	6093	2293	4852	4006					3.23052	2.11966	1.83698	2.32913
	3009	5343	3688	2486					2.68048	2.17809	2.40703	3.22784
	6208	5292	2580	2639					1.9817	1.78696	3.95101	3.45138
	6700	2863	4991	3011					2.24399	2.88576	2.20641	4.09567
	4984	3222	3343	2411					2.30769	2.14279	2.17429	3.2696
	4024	3334	5070	2673					2.46606	3.14846	2.80521	4.09056
	5095	8341	5783	2966					2.56866	2.43205	2.00569	3.44364
	5018	5684	6464	3892					2.83673	2.17484	2.03694	2.64755
	3957	4631	5151	2197					2.10897	2.59718	2.00039	3.72434
	6576	4176	4111	4143					2.77367	3.02667	1.81429	3.07127
	2397	3338	4089	3492					3.17209	2.98616	2.26588	2.65683
	3500	5736	3068	2253					2.83423	2.81067	2.12605	2.65245
	4721	4501	3592	3251					2.53747	2.35939	2.14846	3.65255
	6576	4737	4848	2447					2.80929	2.56785	2.5059	2.3593
	6414	4769	4204	2668					2.84703	2.73762	2.17976	2.73417
	4018	3272	2968	3320					3.28258	2.01528	3.26155	3.57486
	4420	4752	5473	2577					2.24523	3.04805	2.04367	3.49873
	3775	2611	4217	2379					1.9876	2.80232	2.47186	3.54096
	4645	3913	5143	2968					2.51637	2.83061	2.05333	2.93871
	6604	3574	4675	3097					2.20215	2.47926	2.18602	2.67579
	3241	3246	4160	4656					2.28937	2.33451	2.23067	2.8169
	4778	3473	6383	3620					2.40497	1.11703	2.01471	2.16987
	3950	4183	4855	2798					3.05709	2.51911	2.1611	3.20628
	5016	4372	5703	3971					2.28229	1.60614	2.06571	2.03738
	2687	4871	3358	2248					4.35582	2.094	1.96011	3.24594
	5887	3290	4331	3056					2.49267	2.35777	2.58774	2.75386
	2960	3978	4383	4037					3.29455	2.26562	2.66153	2.61833
	2753	5979	4386	2024					2.76843	2.87987	2.09001	2.9685
	2757	4307	4702	3106					2.87892	2.69763	1.72038	2.7103
	6589	3365	3403	3180					2.3253	2.77087	1.93278	3.91136
	6290	5483	3045	4573					1.80729	2.3516	3.09089	3.49705
	5264	6260	5274	3572					2.01429	2.14043	2.01847	3.26886
	3776	3917	6159	2614					2.94292	2.34768	1.865	3.10869
	3187	3366	4356	2701					3.23154	2.92114	1.78825	2.7859
	3538	4350	5480	3362					2.03464	2.6348	1.96528	3.57345
	5993	4718	3486	2794					2.19899	2.0805	4.36604	3.35456
	3823	4291	5032	2608					2.89722	2.68223	2.09533	4.18158
	3922	4229	7647	2493					2.26969	2.35839	1.60098	2.53268
	3398	3305	4127	2209					3.05615	2.48483	1.64687	3.18924
	3508	5693	4088	2340					2.1428	1.97416	1.92939	3.52417
	4579	3761	2896	3305					2.11398	2.60295	1.99977	2.05252
	4217	5373	3675	2673					2.29111	2.31974	3.15229	4.36624
	4637	2875	4371	2334					2.7869	4.52546	2.16123	2.54166
	5799	3927	5638	2849					1.9059	2.3086	1.52547	3.44268
	2844	5751	3930	2807					3.67268	2.85616	1.73513	3.43433
	6345	2891	3672	2766					2.22834	2.71935	2.32446	3.37724
	4342	5320	4242	2009					3.40989	2.29573	2.60464	3.47997
	4439	4963	3652	2832					2.49576	2.87071	2.07759	2.22039
	5398	3409	3681	2084					3.08415	3.13796	2.021	2.64869
	5388	4933	3444	4093					2.30432	2.06454	2.68537	3.78028
	3007	6280	5102	3555					2.40175	2.06438	1.99759	2.84827
	7181	4232	4903	2554					2.889	2.27412	2.08039	5.23169
	3807	5327	3749	3862					2.35009	2.42142	1.7933	2.96979
	5274	6224	4530	3680					2.31375	1.9662	2.18034	3.30709
	4368	5637	5100	4769					3.12136	2.09687	1.90645	3.1912
	3922	5250	3344	4637					2.639	2.39107	3.27085	2.41169
	5115	4746	4241	3861					1.58835	2.80207	2.40922	2.98159
	3254	3299	4415	4019					3.37701	3.86343	2.83288	3.04197
	3804	4246	4510	3649					2.51558	3.55435	3.98125	2.5747
	3493	3838	3400	4426					3.238	2.92806	2.64412	2.53671
	4120	4602	3023	2265					2.65813	2.9787	2.3708	3.0654
	7216	4270	4479	3976					2.98561	2.39724	2.63973	2.2933
	4727	3528	2894	3464					2.91558	2.29037	2.21983	2.81302
	5925	2994	3235	2691					1.95278	3.52778	2.18519	2.91792
	5642	3748	5710	4704					2.78489	3.0271	2.56836	2.89993
	3856	2863	3796	4304					3.15022	3.08666	2.84992	2.29915
	5383	3929	4486	2462					2.4727	3.74637	1.40015	2.72887
	2389	5192	4299	3084					3.43605	2.9752	2.18904	3.89161
	4571	4719	4423	2093					2.19657	2.31745	2.56759	3.49267
	3845	3578	3400	2252					2.32047	3.30275	1.73633	3.14204
	3656	3804	3837	3489					2.80257	2.34297	2.2796	2.85221
	3332	5348	4475	3614					2.44405	2.04206	2.06303	2.67219
	3954	3801	5808	4372					2.8644	2.68947	2.06505	3.35042
	4388	5475	5773	2849					2.65543	2.6425	2.14852	2.78212
	3778	3039	2916	2478					3.81538	1.53553	2.22197	4.47425
	3082	4061	4093	2301					2.72769	2.13052	2.25148	4.0717
	6393	4344	3461	2374					2.59247	2.41435	3.14161	2.99783
	4586	4799	4151	2817					2.42615	2.36055	2.09794	3.24562
	3099	4757	2897	2296					2.83202	2.24905	2.71996	3.66393
	3838	3831	3438	2652					2.86093	2.74859	1.25614	3.27603
	3389	5267	4158	3906					2.43276	1.99275	2.25403	2.29176
	3533	4854	4720	2573					3.0854	2.3997	2.88436	2.92772
	2736	3450	5912	2642					1.61228	2.13425	2.19743	3.2966
	3615	4043	6615	2084					2.80078	2.4408	2.50528	3.78332
	3204	3987	3016	3203					2.57911	2.29233	2.56773	2.89063
	4429	4333	5800	2153					2.38525	2.58376	2.35722	2.91676
	4495	4001	5766	2243					2.22932	3.19478	2.72221	2.92028
	3895	5404	4392	3626					3.20979	2.57608	2.12648	2.74291
	3489	6376	3537	2484					2.54245	2.56581	3.14649	1.95824
	3903	5923	5229	3272					2.10434	3.26484	2.26876	4.13677
	5914	5387	4201	2701					2.55711	2.24752	2.66471	3.01386
	5441	3442	4281	4031					2.31849	2.69067	2.42038	3.11377
	4571	5679	4698	3181					2.61694	2.26804	2.23132	3.76951
	4805	3273	2936	2279					3.33871	2.25141	2.18182	3.40684
	4590	6022	2589	2338					2.25703	2.50458	2.8956	2.98507
	3586	4306	3044	2272					4.97087	2.59152	2.68203	3.66039
	3586	4399	4326	2839					2.74797	2.64624	2.03835	2.92184
	3655	4892	3857	2133					1.96682	2.51394	2.49116	3.55184
	3881	4699	5018	3535					2.87607	1.83892	1.67403	2.92011
	3998	3936	3629	4061					2.39464	2.24548	3.97776	3.13939
	2956	5961	2838	2242					3.06229	1.61491	2.92955	4.49782
	5334	5349	3900	2532					2.94942	1.90553	2.97696	3.36983
	4814	3960	3637	2599					1.95298	2.28159	2.28803	3.12997
	4379	5091	4601	3212					2.44004	2.19258	2.35447	2.69476
	3660	3081	3840	3047					2.81387	3.21939	2.28333	3.09663
	4490	5439	3731	3905					2.65602	3.08794	1.65847	3.67179
	3431	4097	2938	2489					2.83196	2.68017	0.930577	2.38229
	4206	3057	3524	3907					2.58572	2.97313	2.8346	2.75383
	2953	3327	5134	2010					2.64885	1.77618	2.34662	3.92918
	3829	4972	3823	2374					2.33923	2.94969	3.343	3.32221
	3636	4227	2972	2385					1.98502	4.57887	2.63365	3.02612
	4124	6421	5054	2896					5.68867	2.14059	2.27533	3.26988
	2994	3812	5216	2475					3.19725	2.55561	2.22834	3.60048
	3721	3667	4445	3050					3.05861	2.25366	1.98964	2.51852
	4318	4186	3644	4469					2.50621	2.78379	2.9986	3.08656
	3430	4883	3816	3719					2.53227	2.76112	2.23317	2.72382
	3908	5897	2994	3176					2.3543	2.40564	2.69171	3.25183
	4066	7613	3315	2325					2.46103	2.85725	2.1977	2.95506
	5130	7042	4334	4588					2.50509	2.78068	1.53221	2.8151
	3779	6328	4337	2215					3.27571	2.1066	2.09608	3.20907
	3629	4855	2980	3576					2.33509	2.42472	2.69707	2.79403
	3921	3144	4167	2471					2.87226	2.17518	1.83445	2.84698
	4772	5174	3775	3729					2.31602	2.26399	2.64012	3.55256
	3672	3560	5526	3987					3.36606	2.68862	2.21594	3.00228
	5275	5568	2836	2261					2.80803	1.84386	2.09639	3.68098
	3792	5095	3622	3256					3.02127	2.47867	2.30934	1.97912
	2989	4133	4048	2921					3.46583	2.85956	2.74548	3.44551
	6873	3870	2820	3719					2.90041	2.50903	3.09619	3.19454
	2966	4243	2992	3809					2.78846	2.30291	2.23075	2.16507
	3768	3191	2649	3251					1.87862	2.42559	2.13207	2.64808
	3795	4509	4858	2063					2.24427	2.99687	1.89324	3.12886
	4375	4037	4037	3865					2.86206	3.29886	2.56643	2.72926
	3168	5755	4447	2246					3.54642	2.5356	1.63406	4.02653
	3920	5058	3844	2518					2.43978	1.86605	1.894	4.43226
	4157	4299	5930	2970					2.86808	2.66119	1.76052	2.42356
	4226	5287	3615	2895					2.34229	2.01967	1.83473	3.48206
	4476	5269	3452	3234					1.49412	2.12504	2.07469	2.978
	4381	5131	5080	2599					2.37775	2.6942	2.13935	3.60904
	4129	5035	4361	3958					1.72867	2.50219	2.21466	3.5315
	4091	4321	3918	2171					2.70197	2.27766	2.45384	3.96676
	4713	6864	3726	3713					2.59902	2.12685	2.12985	1.99022
	5262	6068	3075	2519					1.82493	1.87853	5.75226	2.83751
	5921	3494	5765	3759					2.78923	2.43062	2.03626	2.93778
	5802	4310	5923	3371					1.82551	2.674	1.87423	4.09501
	3257	3280	3251	2263					2.52953	1.92423	2.82218	3.13875
	4545	3277	5462	2299					2.04296	2.87047	2.70845	3.21876
	4524	5667	2863	2825					2.53995	1.57574	2.53714	3.56257
	2801	5911	2771	2513					1.83275	1.98979	2.6502	3.14634
	2860	2848	5197	2587					3.2408	2.55975	1.71032	2.69328
	5996	4122	3203	3542					2.65	2.40169	3.10078	2.47714
	4219	5458	6131	3185					3.01214	2.40624	2.26054	3.65522
	3763	6395	3316	2382					3.12053	1.58768	1.57312	3.36113
	5029	3115	5119	2415					2.74792	5.67681	2.18212	5.46573
	3800	3737	4336	3064					2.42768	3.28638	2.88373	3.01382
	3730	3627	3938	4676					3.31703	2.79414	2.22545	2.93599
	3886	2223	3768	2415					2.61696	2.94832	2.35777	2.96638
	3971	4394	3158	3267					2.06988	2.57048	2.59113	3.42402
	3183	3547	4801	2556					2.88953	3.04529	1.92141	3.19436
	2711	2721	5576	4396					3.26208	2.35089	2.30732	3.23721
	3920	4942	3636	2913					2.48581	2.7522	2.22559	3.00882
	3797	6340	5581	3813					2.36152	2.13546	2.0199	3.20276
	5752	4912	3939	3271					2.5931	2.20527	1.97852	2.77431
	3534	5397	2970	3576					2.49099	2.41633	2.46507	2.34439
	4752	4408	4249	2631					2.74054	2.03151	2.24982	2.62875
	4950	5505	5842	2404					2.66729	2.3454	2.45483	3.42092
	5074	6020	4059	3123					2.21913	2.4662	2.02006	3.62816
	6120	4461	5694	2949					2.17129	2.51355	1.55665	3.02731
	3480	2806	3874	2763					2.40084	3.08711	2.58356	3.0934
	3480	6603	4262	2766					2.57916	2.47588	2.1521	2.93333
	4212	3310	3259	4421					2.39308	2.62044	2.5672	2.10775
	3850	4051	3772	3030					2.90698	2.46626	2.48621	3.74567
	4231	5377	2924	2385					2.91022	2.25776	2.28396	3.59188
	3235	5568	3117	4334					2.85098	2.62791	2.12987	2.63939
	3568	3839	3857	2146					2.64459	2.33159	2.28147	3.83401
	4662	6271	3846	2892					2.44988	1.94457	2.64828	2.533
	5352	3571	3781	4809					2.04641	2.07039	2.0475	2.90631
	4666	4672	2687	3173					2.28251	2.80444	1.94397	2.80259
	3470	4771	5761	4172					2.55977	2.02314	2.38067	2.2726
	5044	3862	3214	3982					2.48191	2.96229	3.35556	2.83865
	6073	5173	4168	2827					2.19056	3.27726	2.08037	3.997
	3527	4521	3409	3731					2.78035	2.57221	2.65218	3.25791
	4073	4980	3329	2342					2.2775	2.59193	3.38997	3.59641
	4449	4212	2273	2253					2.28431	2.69613	2.27579	3.39062
	3620	6837	2973	2821					2.52377	2.75383	3.98446	3.26675
	5774	4634	4761	4022					2.59104	2.86018	2.34464	3.99168
	3908	6694	5212	2397					2.42131	2.68627	2.12272	2.4978
	4408	6535	5218	3393					2.71544	1.80211	2.2163	3.57886
	4095	5564	4256	3453					1.90328	1.90053	1.5909	2.88735
	3859	4400	5069	3092					2.27995	2.29342	2.39177	3.10347
	3633	4228	2764	4017					2.99955	2.35239	2.90518	3.27181
	4607	4427	4622	5065					1.94155	1.41976	2.32337	2.84637
	4060	3322	3125	5165					3.19616	2.46421	2.30762	2.57095
	4262	5637	4160	3762					2.43027	2.5654	2.20573	3.27653
	4594	4407	3570	4647					2.37633	2.65851	2.40204	2.39315
	4433	3861	5425	3560					2.40781	4.13386	1.79517	3.94176
	3496	5360	5308	2113					2.67673	1.6956	2.11072	3.05262
	4984	4487	3023	2920					2.60252	2.50959	2.03804	4.34862
	3155	3478	3006	2479					2.6963	2.94652	2.58134	3.70662
	4767	4031	3833	2641					2.75697	3.00717	2.23565	2.9419
	4527	3712	4720	3536					2.53188	3.51599	1.97303	2.67051
	4391	4252	2910	3689					2.50767	2.16308	3.35366	3.20924
	4215	3306	4144	2887					2.65414	3.57286	2.21596	2.70949
	3108	5817	4261	4435					2.70756	2.32802	2.493	2.63667
	4702	3625	4185	3350					2.18928	2.74428	1.96494	3.49655
	3547	3226	5512	2452					2.1225	2.24027	1.92719	2.7191
	3070	3133	3481	5186					2.62942	2.49445	2.34174	2.20794
	4587	4498	4439	5168					2.72004	2.49916	2.68089	2.72666
	4530	3578	3887	2973					2.13365	2.82329	2.51496	2.8154
	4980	4714	3319	2419					2.09845	2.51701	2.9481	3.93028
	7189	4165	5457	4235					1.8562	2.7037	2.25444	3.29131
	3910	3979	3796	3476					2.72955	2.8095	2.20499	3.11581
	4866	6001	2790	2310					2.47433	1.77718	2.64011	4.41487
	3469	6487	2344	3937					2.63514	2.88724	1.816	1.69223
	6322	2579	4746	2123					2.41103	2.99235	2.01569	2.49068
	3630	3506	6434	3944					2.43246	3.21668	2.9342	2.84516
	3303	4964	3883	4543					2.68389	2.5038	2.2053	3.63946
	5428	3982	3550	3213					1.97665	2.68677	2.2137	3.085
	4595	4774	3345	2089					2.45641	2.15083	2.307	3.17932
	4716	3137	4187	2256					2.68071	2.51245	1.96882	3.35728
	3625	4471	3501	2473					1.8185	2.16779	2.24728	3.25729
	3601	3964	2378	2900					3.39769	2.8913	3.06589	3.70344
	3269	3835	3850	3175					2.37539	3.25376	2.02636	2.61171
	4539	3871	6875	2346					2.5628	3.1319	2.36786	2.77376
	4440	5141	3355	3612					2.26391	1.85294	2.20889	3.5421
	5392	7632	4871	2960					2.37163	2.54594	2.00589	2.57079
	3222	3725	4334	4703					2.28505	3.17967	1.97966	3.34401
	5469	4583	3897	4290					1.83486	2.18955	1.97514	2.53712
	3418	6032	4064	5961					2.82039	2.11789	2.73067	3.0421
	2330	6016	3949	2631					3.4361	1.94057	2.31629	3.47981
	3958	3676	4572	4698					2.89265	3.48435	2.22692	3.08967
	4650	5549	3576	4551					1.98709	2.24112	2.11555	2.902
	3130	4066	3718	2696					2.64844	3.11882	1.88911	2.62141
	4555	4376	2573	3467					2.75352	2.89002	2.51686	2.84304
	4001	4170	2970	4585					2.0309	2.31188	2.47112	2.30438
	3082	3458	3263	2208					2.24136	2.58593	2.08665	3.43659
	4442	3390	3511	3406					2.48234	2.52475	2.82117	2.56195
	3919	3014	5293	4138					2.78943	2.54162	1.79119	3.20941
	3735	7261	4710	2866					2.81475	2.26518	2.4986	3.64356
	4795	4832	4799	3394					3.24749	2.20455	2.34573	3.57469
	4563	4614	3868	2441					2.52728	2.43359	2.91133	3.47972
	3447	4089	4735	3986					2.30997	2.52758	2.08926	2.0602
	3464	4336	5605	3758					2.22902	2.09572	2.36613	2.49338
	4060	2571	3010	3104					2.22811	1.0923	2.82368	3.26323
	3985	5800	5200	3227					2.73124	2.91439	2.54198	3.10987
	4127	5652	3419	3018					2.27273	2.27487	2.01201	2.56894
	3360	3719	2964	2343					2.81833	2.32151	1.99554	3.50923
	5134	3479	6637	3646					2.74962	2.42287	2.06694	2.6559
	4575	5831	2881	2211					2.02009	2.60829	2.61698	3.23134
	6267	7137	4239	3624					2.39294	2.45045	4.8896	3.42287
	5803	4577	2981	3202					2.74063	2.45283	2.6676	2.93505
[truncated: 1,583 more rows]

## Sheet: Fig. 2g
	Fig. 2g. Cell-cycle phase distributions across the samples .
	Frequency of cells in each cell cycle phase
		G1	S	G2M
	ice	59.8753	28.6089	11.5157
	ice, TP	57.4225	30.832	11.7455
	37ºC	75.322	13.0526	11.6255
	37ºC, TP	50.2514	32.7654	16.9832

## Sheet: Fig. 2h
	Fig. 2h. Distribution of gene lengths for genes upregulated in HSPCs incubated at 37ºC +/- TP compared to cells kept on ice.
	37_up	37_TP_up		Mann Whitney test (alpha = 0,05)
	65607	28409
	46937	41166		37ºC vs. 37ºC, TP
	5323	12790		P value	<0,0001
	1239	29144		Exact or approximate P value?	Exact
	7355	59149		P value summary	****
	29133	394021		Significantly different (P < 0.05)?	Yes
	227360	140354		One- or two-tailed P value?	Two-tailed
	90524	95291		Sum of ranks in column A,B	19129 , 9791
	74432	647670		Mann-Whitney U	2476
	20217	44636
	61709	1503513		Difference between medians
	2258	485868		Median of column A	33913, n=182
	4237	175058		Median of column B	137636, n=58
	16487	125614		Difference: Actual	103723
	6711	241827		Difference: Hodges-Lehmann	90239
	13141	42418
	2131	2960898
	185299	26577
	11461	134918
	6492	716092
	50739	146807
	15167	82119
	10479	1202541
	238130	112925
	188406	238570
	17792	390072
	186220	208644
	163721	160734
	18280	33447
	2165	647129
	81175	237208
	34123	118005
	40643	1003460
	5905	1200544
	62476	522309
	93202	838081
	241919	278907
	33703	97948
	27157	448727
	68594	517408
	3237	38791
	3383	385917
	1503513	177788
	5798	2819
	222961	114974
	160752	537131
	92804	216590
	413566	52753
	12338	30889
	3412	186879
	9938	93091
	176823	27809
	163488	94464
	20526	90511
	9751	25613
	461276	116238
	15376	36083
	11554	55405
	335373
	45611
	27255
	139961
	173254
	42544
	28406
	98314
	51152
	100195
	6946
	4823
	82644
	17173
	66395
	5577
	82519
	32946
	3152
	58382
	2217
	36509
	27519
	52068
	12098
	563539
	29809
	106892
	41294
	519716
	26889
	68517
	82446
	22041
	8053
	6296
	9282
	16851
	123970
	26577
	62064
	147220
	8939
	64283
	163832
	6610
	165446
	26908
	37224
	211374
	40851
	202366
	210402
	27108
	13322
	21919
	283321
	5803
	58845
	243933
	52075
	235711
	201685
	94317
	165227
	107199
	15257
	13029
	3352
	53312
	106410
	72494
	81508
	2357
	30634
	282466
	8219
	66393
	2470
	222498
	3469
	4639
	4094
	4016
	208860
	13484
	13129
	10082
	16684
	70997
	740
	118005
	27062
	52564
	3188
	4234
	3968
	1523
	108327
	1503
	115194
	278907
	742
	56559
	18044
	122509
	282121
	360964
	5428
	71700
	118596
	76844
	115614
	21691
	703
	629
	57338
	1666
	2097
	68862
	3543
	21162
	481
	3010

## Sheet: Fig. 2i
	Fig. 2i. The MSigDB Hallmark 2020 pathways with the highest Enrichr combined score and Adj P < 0,05.
	Pathways associated with genes upregulated at 37ºC vs. ice					Pathways associated with genes downregulated at 37ºC vs. ice					Pathways associated with genes downregulated at 37ºC, TP vs. ice					Pathways associated with genes upregulated at 37ºC, TP vs. ice
	Genes	Term	Adjusted P-value	Combined Score		Genes	Term	Adjusted P-value	Combined Score		Genes	Term	Adjusted P-value	Combined Score		Genes	Term	Adjusted P-value	Combined Score
	Ifrd1	TNF-alpha Signaling via NF-kB	1.96192e-42	3589.54		Angpt1	G2-M Checkpoint	4.42789e-17	1227.48		Esco2	G2-M Checkpoint	8.10383e-11	341.908		Ankib1	No pathway with Adj P < 0,05
	Knl1					Mir99ahg					Knl1					Gm40841
	Il1r2					Runx1					Runx1					4933406j09rik
	Fbxo11					Dntt					Wdr76					Mir99ahg
	Neat1					Cdc20					Fbxo11					Gm29050
	Btbd9					Depdc1a					Neat1					Pex1
	Runx3					Anln					Wdhd1					Neb
	Ern1					Cenpf					Runx3					Pard3b
	Ski					Mycn					Runx2					Pawr
	Mthfd2					Sgo1					Ern1					Rad51b
	Ube2s					Bub1b					Pml					Myo3b
	Neurl3					G2e3					Mycn					4930435f18rik
	Dennd4a					Bcl2					Sgo1					Tmbim7
	Sik3					Sgo2a					Hist1h4h					Gm12023
	Sqstm1					Mns1					Cdk12					4930544i03rik
	Sik1					Clnk					Sik3					Mctp1
	Odc1					Arpp21					Hist1h4d					Asah2
	Ppp1r15a					Rnf220					Slfn9					Gm30551
	Cblb					Cdkn3					Satb1					Cep128
	Atp10a					Satb1					Maml2					Klhl32
	Cmip					Gm15657					Ccnf					Gm28403
	Zfp36l2					Nrxn1					Aurka					A430010j10rik
	Lmna					Ccnf					Hjurp					Bcl2l14
	Gtpbp1					Hist2h2ac					Atp10a					Kcnq1ot1
	Bcl2l11					Hmmr					Comt					Slc12a8
	Zfp36					Aurka					Zfp36l2					Ccdc141
	Akt3					Comt					Dock10					Samd12
	Chst11					Efcab11					Taf1d					Prkg1
	Chac1					Aurkb					Nsd2					Sh2b2
	Hist1h2ae					Pimreg					Myc					1700109h08rik
	S1pr1					Fut8					1600010m07rik					Atrnl1
	Pclaf					Mis18bp1					Hist1h2ae					Gm13842
	Hes1					Myc					Ccnl1					Pde4d
	Ccnl1					Hist1h1e					Map3k5					Acot12
	4931406p16rik					Tk1					E2f8					Gm33732
	Samd4					Hist1h2ae					Snhg1					Esr1
	Snhg1					Hist1h1b					Plk4					Sugct
	Slc38a2					Gas2l3					Slc38a2					Mpp7
	Jund					Hist1h1c					Trpc6					Diaph2
	Klf13					Hist1h1d					Xbp1					Diaph3
	F2r					Dlgap5					Plk1					Msrb3
	Gadd45b					Hist1h2ap					St8sia4					Nek10
	Rbpms					Prr11					Hist2h2bb					Ccser1
	Plk2					Ckap2l					Dyrk1a					Map3k15
	Arid5b					Plk1					Fli1					Fgfr2
	Pbx3					H2afx					Ssh2					Popdc3
	Nasp					Prc1					Ndc80					Mcmdc2
	Ell2					Kif23					Mms22l					Mki67
	Smad7					Lockd					Fchsd2					Arhgap15
	Nfkb1					Fli1					Kif18a					Gm36431
	Ssh2					Fchsd2					Fam111a					Gna14
	Ext1					Ccna2					Tbxas1					C130071c03rik
	Fosl2					Fam111a					Tox					Lepr
	Nr4a3					Tpx2					Cep68					Hormad2
	Nr4a2					Tbc1d5					Bc035044					Gm5099
	Mdfic					Birc5					Calcrl					Ccdc162
	Fgfr1					Ltb					Cdca2					Il13ra1
	Birc5					A630089n07rik					Cdca7					Armh1
	Atf4					Prtn3					Ikzf1
	March3					Tox					Arhgap18
	Pfkfb3					Hist1h2be					Ikzf2
	Crem					Spc25					Samsn1
	Ldlrad4					Ighm					Gata2
	Arhgap18					Calcrl					Dapp1
	Samsn1					Cdca2					Inpp5d
	Gata2					Flt3					Rgs1
	Art4					Slc22a3					Ubc
	Nr4a1					Hist1h2bm					Rgs2
	Inpp5d					Cdca7					Ier2
	Rgs1					Gcnt2					Il12a
	Ubc					Ikzf2					Ier3
	Rgs2					Ttk					A330040f15rik
	Zfp52					Dapp1					Cdt1
	Epb41l2					Ccnb2					Pou2f1
	Pmepa1					Ccnb1					Hspa5
	Hivep2					Serpina3g					Dusp2
	Ier2					Nusap1					Tsc22d1
	Junb					Il12a					Angpt1
	Hist1h3c										H3f3b
	Ier3										Hmga2
	Scn1b										Cdc6
	Dusp5										Tgfbr1
	Ctla2b										Etv6
	Tiparp										Nfkbia
	Ctla2a										Zeb2
	Jun										Meis1
	Tsc22d2										Tnip3
	Hspa5										Dnajc6
	Dusp2										Cenpk
	Tsc22d1										Itpkb
	Hmga2										Rel
	Gab2										Bcl2
	Hspa4										G2e3
	Tgfbr1										Sgo2a
	Vegfa										Adgrl4
	Nfkbia										Slbp
	Incenp										Btg1
	Bhlhe40										Hist2h2ac
	Id3										Cgas
	Acox1										Ubr2
	Cpd										Mllt3
	Itpkb										Hist2h2aa1
	Pde3b										Fut8
	Rel										Mis18bp1
	Cdk1										Myct1
	Nf1										Hist1h1e
	Jdp2										Pde4b
	Adgrl4										Ect2
	Bmpr2										Hist1h1b
	Clic4										Hist1h1c
	Btg1										Hist1h1d
	Lmnb1										Hist1h2an
	Trps1										Hist1h2ap
	Slc3a2										Mef2c
	Aff4										Eya1
	Slc7a1										Ifngr1
	Socs3										Ckap2l
	Bclaf3										Atad5
	Irak2										Polq
	Myct1										Gm15261
	Dnajb6										B930036n10rik
	Pde4b										Lockd
	Skil										Tubb4b
	Hist1h1a										Parp8
	Cytip										Ccne2
	Hist1h1b										Abhd17b
	Map9										Ltb
	Kdm6b										A630089n07rik
	Hist1h2ap										Cks2
	Mmd										Dtl
	Rrm2										Gm4258
	Oxr1										Hist1h2bc
	Ifngr1										Hist1h2be
	Dgat1										Hlf
	Pde4d										Cebpb
	Gm15261										Rtp4
	Fos										Flt3
	Cables1										Hist1h2bj
	B930036n10rik										Hist1h2bm
	Pacs1										Gcnt2
	Plaur										Ttk
	Klf4										Lyst
	Mpp7										Malt1
	Klf9										Rps6ka5
	Pde10a										Cxcr4
	Nol4l										Dleu2
	Ddit4										Fbxo5
	Fosb										Ccl4
	Peli2										Mgat5
	Msrb3										Kansl1l
	Kcnq5
	Cks2
	Trib3
	B4galt5
	Cd44
	Cebpb
	Phlpp1
	Plek
	Cdkn1a
	Furin
	Itgb4
	Itgb3
	Tmem51
	Thbs1
	Mki67
	Zfp948
	Cenpa
	Lyst
	Herpud1
	Adamts6
	Gna15
	Tuba1c
	Sipa1l1
	Cnnm2
	Rabgef1
	Cxcr4
	Chsy1
	Mgat5
	Nusap1
	Itgav
	Kansl1l
	Zswim6

## Sheet: Fig. 2j
	Fig. 2j. Donor-derived chimerism in indicated peripheral blood cell lineages 16 weeks post-transplantation.
	Total PB		Myeloid cells		B cells		T cells
	ice	37ºC	ice	37ºC	ice	37ºC	ice	37ºC
	17.55	20.41	23.27	23.59	13.59	15.37	22.81	29.6
	18.48	19.23	25.84	24.94	14.18	15.05	22.86	22.36
	17.65	18.25	23.27	22.85	15.02	13.79	19.82	25.06
	21.69	19.6	27.36	28.42	19.31	15.69	23.81	26.18
	19.26	19.92	23.74	27.9	14.59	16.03	26.78	24.38
	18.93	19.48	24.7	25.54	15.34	15.19	23.22	25.52	Mean
	0.7574	0.3639	0.8181	1.124	1.021	0.3852	1.115	1.195	SEM
