# Supplementary material for: Implications of stress-induced gene expression for hematopoietic stem cell aging studies
Source: Nat Aging. 2024 Jan 16;4(2):177–84. doi: 10.1038/s43587-023-00558-z (PMC10878961; doi:10.1038/s43587-023-00558-z)
Supplement: Supplementary file 10 — Statistical source data. [file 43587_2023_558_MOESM10_ESM.xlsx]

## Sheet: ED_Fig.1a
	Extended Data Fig. 1a. Time course expression of selected IERsig genes in ex vivo cultured young and aged HSPCs.
	ddCt_Fos
	Time [h]	Young		Mean	SEM	Aged		Mean	SEM
	0	0.001	0.002	0.0015	0.0005	0.001	0.001	0.001	0
	0.5	0.301	0.323	0.312	0.011	0.255	0.399	0.327	0.072
	1	0.062	0.078	0.07	0.008	0.086	0.082	0.084	0.002
	2	0.033	0.035	0.034	0.001	0.042	0.029	0.0355	0.0065
	4	0.012	0.014	0.013	0.001	0.018	0.015	0.0165	0.0015
	8	0.004	0.008	0.006	0.002	0.005	0.007	0.006	0.001
	16	0.004	0.007	0.0055	0.0015	0.004	0.006	0.005	0.001
	ddCt_Jun
	Time [h]	Young		Mean	SEM	Aged		Mean	SEM
	0	0.005	0.004	0.0045	0.0005	0.005	0.004	0.0045	0.0005
	0.5	0.653	0.302	0.4775	0.1755	0.255	0.361	0.308	0.053
	1	0.181	0.154	0.1675	0.0135	0.133	0.155	0.144	0.011
	2	0.079	0.074	0.0765	0.0025	0.076	0.054	0.065	0.011
	4	0.055	0.061	0.058	0.003	0.09	0.062	0.076	0.014
	8	0.033	0.044	0.0385	0.0055	0.036	0.05	0.043	0.007
	16	0.018	0.03	0.024	0.006	0.023	0.037	0.03	0.007
	ddCt_Egr1
	Time [h]	Young		Mean	SEM	Aged		Mean	SEM
	0	0.003	0.003	0.003	0	0.004	0.002	0.003	0.001
	0.5	1.009	0.74	0.8745	0.1345	0.599	0.608	0.6035	0.0045
	1	0.498	0.478	0.488	0.01	0.38	0.383	0.3815	0.0015
	2	0.147	0.132	0.1395	0.0075	0.141	0.125	0.133	0.008
	4	0.058	0.031	0.0445	0.0135	0.067	0.035	0.051	0.016
	8	0.011	0.012	0.0115	0.0005	0.018	0.01	0.014	0.004
	16	0.003	0.004	0.0035	0.0005	0.009	0.008	0.0085	0.0005
	ddCt_Nr4a1
	Time [h]	Young		Mean	SEM	Aged		Mean	SEM
	0	0.003	0.002	0.0025	0.0005	0.003	0.003	0.003	0
	0.5	0.385	0.203	0.294	0.091	0.253	0.255	0.254	0.001
	1	0.254	0.238	0.246	0.008	0.283	0.224	0.2535	0.0295
	2	0.053	0.046	0.0495	0.0035	0.055	0.033	0.044	0.011
	4	0.014	0.011	0.0125	0.0015	0.021	0.011	0.016	0.005
	8	0.004	0.006	0.005	0.001	0.005	0.005	0.005	0
	16	0.002	0.005	0.0035	0.0015	0.004	0.004	0.004	0
	ddCt_Zfp36
	Time [h]	Young		Mean	SEM	Aged		Mean	SEM
	0	0.006	0.008	0.007	0.001	0.011	0.008	0.0095	0.0015
	0.5	0.347	0.135	0.241	0.106	0.144	0.113	0.1285	0.0155
	1	0.141	0.098	0.1195	0.0215	0.176	0.081	0.1285	0.0475
	2	0.055	0.034	0.0445	0.0105	0.067	0.038	0.0525	0.0145
	4	0.064	0.021	0.0425	0.0215	0.041	0.02	0.0305	0.0105
	8	0.019	0.013	0.016	0.003	0.027	0.015	0.021	0.006
	16	0.015	0.011	0.013	0.002	0.017	0.012	0.0145	0.0025
	ddCt_Dusp1
	Time [h]	Young		Mean	SEM	Aged		Mean	SEM
	0	0.012	0.007	0.0095	0.0025	0.013	0.007	0.01	0.003
	0.5	0.111	0.072	0.0915	0.0195	0.102	0.091	0.0965	0.0055
	1	0.063	0.04	0.0515	0.0115	0.093	0.05	0.0715	0.0215
	2	0.043	0.029	0.036	0.007	0.055	0.029	0.042	0.013
	4	0.028	0.014	0.021	0.007	0.036	0.017	0.0265	0.0095
	8	0.014	0.012	0.013	0.001	0.013	0.012	0.0125	0.0005
	16	0.007	0.007	0.007	0	0.008	0.008	0.008	0

## Sheet: ED_Fig.1b
	Extended Data Fig. 1b. Expression of Nr4a1 in young and aged cHSCs in the indicated datasets.
	Dataset	Young					Aged
	Yamashita et al. 2019	0.00694365	0.00154525	0.00463298			0.0616863	0.0471419	0.0744065
	Bersenev et al. 2012	0.025818	0.0471036	0.0338611			0.105987	0.0475787	0.0799673	0.043919
	Kim et al. 2022	0.0208966	0.0124001	0.0165115			0.0696337	0.0382738	0.0292863
	Chambers et al. 2007	6.04441	6.72797				3.23925	4.06977
	Young et al. 2021	0.00347656	0.0020532	0.0086988			0.0520242	0.0207645	0.259562
	Norddahl et al. 2011	0.251394	0.029506	0.0247844			0.67799	0.0191381	0.0279255
	Wahlestedt et al. 2013	0.550715	0.0272723	0.0338143			0.671534	0.0460564	0.0284403
	Maryanovich et al. 2018	0.0143448	0.0190794	0.0110189			0.0227649	0.015058	0.0092159
	Sun et al. 2021	0.501825	0.492569	0.451758	0.37106	1.27604	0.233974	0.0441767	0.256774	0.242006	0.273993
	Renders et al. 2021	nd					nd
	Flach et al. 2014	0.607864	0.342962	0.454679	0.472979	0.399071	0.32202	0.471223	0.394762
	Sun et al. 2014	0.00721862	0.205728				0.00662355	0.0132917
	Mansell et al. 2021	2.26992	2.59414	1.31957	2.62915		0.00613276	0.0141593	0.0363706
	nd, not detected
