# Supplementary material for: Implications of stress-induced gene expression for hematopoietic stem cell aging studies
Source: Nat Aging. 2024 Jan 16;4(2):177–84. doi: 10.1038/s43587-023-00558-z (PMC10878961; doi:10.1038/s43587-023-00558-z)
Supplement: Supplementary file 11 — Statistical source data. [file 43587_2023_558_MOESM11_ESM.xlsx]

## Sheet: ED_Fig.3b
	Extended Data Fig. 3b. MSigDB Hallmark 2020 pathways associated with genes induced and repressed in HSPCs incubated at 37ºC ± TP compared to cells kept on ice.
	Pathways associated with genes upregulated at 37ºC vs. ice (Adj P-value <0.05)			Pathways associated with genes downregulated at 37ºC vs. ice (Adj P-value <0.05)			Pathways associated with genes downregulated at 37ºC, TP vs. ice (Adj P-value <0.05)
	Term	Combined Score		Term	Combined Score		Term	Combined Score
	TNF-alpha Signaling via NF-kB	3589.54		G2-M Checkpoint	1227.48		G2-M Checkpoint	341.908
	TGF-beta Signaling	800.337		E2F Targets	586.823		TNF-alpha Signaling via NF-kB	155.598
	Hypoxia	289.901		Mitotic Spindle	476.395		IL-2/STAT5 Signaling	51.8229
	p53 Pathway	169.298		Spermatogenesis	51.0634		E2F Targets	51.3511
	Apoptosis	161.815		IL-2/STAT5 Signaling	26.6487		Mitotic Spindle	35.9237
	G2-M Checkpoint	137.886		mTORC1 Signaling	26.4173		mTORC1 Signaling	35.589
	mTORC1 Signaling	110.455					Myc Targets V2	69.9831
	Unfolded Protein Response	136.959					Hypoxia	23.2725
	UV Response Up	101.793					Interferon Gamma Response	23.2725
	Inflammatory Response	86.7618					Inflammatory Response	23.2725
	E2F Targets	66.5634					Unfolded Protein Response	22.6495
	Glycolysis	66.5634					Estrogen Response Late	14.0501
	UV Response Dn	65.517					Glycolysis	14.0501
	Mitotic Spindle	50.0879					Allograft Rejection	14.0501
	IL-2/STAT5 Signaling	50.0879					KRAS Signaling Up	14.0501
	Epithelial Mesenchymal Transition	49.6184
	IL-6/JAK/STAT3 Signaling	73.5143
	Androgen Response	57.8582
	Interferon Gamma Response	35.6831
	Estrogen Response Early	24.5102
	KRAS Signaling Up	24.5102
	PI3K/AKT/mTOR Signaling	32.8655
	Angiogenesis	54.8855
	Complement	15.8454
