# Supplementary material for: Implications of stress-induced gene expression for hematopoietic stem cell aging studies
Source: Nat Aging. 2024 Jan 16;4(2):177–84. doi: 10.1038/s43587-023-00558-z (PMC10878961; doi:10.1038/s43587-023-00558-z)
Supplement: Supplementary file 12 — Statistical source data. [file 43587_2023_558_MOESM12_ESM.xlsx]

## Sheet: ED_Fig.4a
	Extended Data Fig. 4a. Cumulative expression of IERsig genes in samples across various age groups and different HSPC subsets in indicated datasets.
	Tabula Muris Senis					BloodSpot					Gene Expression Commons					Immgen (Microarray)
	Sample	% IER of total	% CV	percentile		Sample	% IER of total	% CV	percentile		Sample	% IER of total	% CV	percentile		Sample	% IER of total	% CV	percentile
	f-1#1	0.378298	0.187	0.887		LT-HSC #1	1.26328	0.599	1		HSC #1	0.437359	39.1	1		LT-HSC #1	0.236927	0.583	1
	f-1#2	0.436199				LT-HSC #2	0.821102				HSC #2	0.563621				LT-HSC #2	0.213155
	m-1#1	0.207375				LT-HSC #3	1.25865				HSC #3	0.442732				LT-HSC #3	0.234529
	m-1#2	0.481225				LT-HSC #4	1.37127				HSC #4	0.367978				ST-HSC/MPP #1	0.190485
	m-1#3	0.393041				ST-HSC #1	0.76414				MPPa #1	0.288614				ST-HSC/MPP #2	0.185059
	m-1#4	0.335859				ST-HSC #2	0.947576				MPPa #2	0.260003				GMLP/LMPP #1	0.195542
	f-3#1	0.382301				LMPP #1	0.914349				MPPa #3	0.242729				GMLP/LMPP #2	0.211277
	f-3#2	0.414128				LMPP #2	0.827875				GMLPa #1	0.281137				CLP #1	0.310865
	m-3#1	0.294551				LMPP #3	0.911427				GMLPa #2	0.247145				CLP #2	0.212063
	m-3#2	0.41404				LMPP #4	0.307133				GMLPa #3	0.241642				CLP #3	0.240896
	m-3#3	0.309124				LMPP #5	0.322829				CLP #1	0.370836				Pre-proB #1	0.304459
	m-3#4	0.467384				CLP #1	0.474045				CLP #2	0.364177				Pre-proB #2	0.26623
	f-6#1	0.246184				CLP #2	0.501724				CLP #3	0.342325				Pre-proB #3	0.332965
	f-6#2	0.397745				ProB #1	0.605159				ProB (FrB) #1	0.465603				ETP #1	0.393178
	m-6#1	0.490217				ProB #2	0.763645				ProB (FrB) #2	0.472991				ETP #2	0.645948
	m-6#2	0.384474				PreB #1	0.818693				DN1 #1	0.394922				ETP #3	0.795538
	m-6#3	0.426851				PreB #2	0.895261				DN1 #2	0.75369				CMP #1	0.194035
	m-6#4	0.338534				PreB #3	1.22648				DN1 #3	0.690961				CMP #2	0.220081
	f-9#1	0.338538				PreB #4	1.21947				sCMP #1	0.249991				GMP #1	0.188102
	m-9#1	0.369417				ETP #1	0.315981				sCMP #2	0.246432				GMP #2	0.181084
	m-9#2	0.453467				ETP #2	0.743032				sCMP #3	0.213122				GMP #3	0.194846
	m-9#3	0.396647				ETP #3	0.807072				GMP #1	0.334514				MEP #1	0.169888
	m-9#4	0.394411				preGM #1	0.291111				GMP #2	0.347744				MEP #2	0.164771
	f-12#1	0.303455				preGM #2	0.290475				GMP #3	0.33169
	f-12#2	0.421227				GMP #1	0.25169				MEP #1	0.236699
	m-12#1	0.209195				GMP #2	0.250054				MEP #2	0.225352
	m-12#2	0.483129				GMP #3	0.254653				MEP #3	0.22383
	m-12#3	0.35698				MkE/MEP #1	0.324498
	f-15#1	0.418991				MkE/MEP #2	0.309209
	F-15#2	0.368282				MkE/MEP #3	0.312567
	m-15	0.260706				MkE/MEP #4	0.310386
	m-15#1	0.371685				MkP #1	0.340058
	m-15#2	0.399225				MkP #2	0.309092
	m-15#3	0.481233				MkP #3	0.314364
	f-18#1	0.33605				preCFU-E #1	0.213816
	f-18#2	0.429223				preCFU-E #2	0.232305
	m-18#1	0.428663				preCFU-E #3	0.244174
	m-18#2	0.372866
	m-18#3	0.470648
	f-21#1	0.446546
	m-21#1	0.446793
	m-21#2	0.470846
	m-21#3	0.452093
	m-21#4	0.345037
	m-24#1	0.366888
	m-24#2	0.402287
	m-24#3	0.502896
	m-24#4	0.442143
	m-27#1	0.525528
	m-27#2	0.48021
	m-27#3	0.451054
	m-27#4	0.291075

## Sheet: ED_Fig.4b
	Extended Data Fig. 4a. b) Aggregated expression of IERsig genes in distinct hematopoietic cell populations isolated from various organs.
	Tabula Muris Senis
	Sample	% IER of total	% CV	percentile
	LTHSC.34..BM.1	0.183526	1.21	0.951
	LTHSC.34..BM.2	0.185757
	LTHSC.34..BM.1.1	0.149077
	LTHSC.34..BM.2.1	0.148847
	STHSC.150..BM.1	0.191747
	STHSC.150..BM.2	0.189942
	MMP2.150.48..BM.1	0.166473
	MMP3.48..BM.1	0.176809
	MMP3.48..BM.2	0.186566
	MMP4.135..BM.1	0.1974
	MMP4.135..BM.2	0.203856
	proB.CLP.BM.1	0.189283
	proB.CLP.BM.2	0.240425
	proB.FrA.BM.1	0.250391
	proB.FrA.BM.2	0.298999
	proB.FrBC.BM.1	0.287213
	proB.FrBC.BM.2	0.237369
	preT.DN1.Th.1	0.187197
	preT.DN1.Th.2	0.186992
	preT.DN2a.Th.2	0.167768
	preT.DN2b.Th.1	0.165135
	preT.DN2b.Th.2	0.155642
	preT.DN3.Th.1	0.206103
	preT.DN3.Th.2	0.156443
	T.DN4.Th.1	0.142605
	T.DN4.Th.2	0.116918
	T.DP.Th.1	0.436913
	T.DP.Th.2	0.409911
	T.ISP.Th.1	0.126126
	T.ISP.Th.2	0.114169
	B.Fem.Sp.1	0.533708
	B.Fo.Sp.1	0.618014
	B.Fo.Sp.2	0.628659
	B.Fo.Sp.3	0.644152
	B.Fo.Sp.4	0.651846
	B.GC.CB.Sp.1	0.343785
	B.GC.CB.Sp.2	0.374274
	B.GC.CB.Sp.3	0.361109
	B.GC.CC.Sp.1	0.485008
	B.GC.CC.Sp.2	0.511598
	B.GC.CC.Sp.3	0.565514
	B.mem.Sp.1	0.672016
	B.MZ.Sp.1	0.472605
	B.MZ.Sp.2	0.457997
	B.PB.Sp.1	0.329688
	B.PB.Sp.2	0.241064
	B.PC.Sp.2	0.179785
	B.Sp.4	0.548089
	B.T1.Sp.2	0.530937
	B.T2.Sp.1	0.621866
	B.T2.Sp.2	0.60748
	B.T3.Sp.2	0.662191
	B.FrE.BM.1	0.632657
	B.FrE.BM.2	0.584653
	B.PC.BM.1	0.264084
	B1b.PC.1	0.453846
	B1b.PC.2	0.43546
	DC.4..Sp.1	1.44248
	DC.4..Sp.2	1.5963
	DC.4..Sp.3	1.58243
	DC.8..Sp.1	1.27828
	DC.8..Sp.2	1.42817
	DC.8..Sp.3	1.1284
	DC.pDC.Sp.1	0.498317
	DC.pDC.Sp.2	0.512602
	GN.Sp.3	1.14167
	GN.Sp.4	0.840369
	GN.BM.1	0.548114
	GN.BM.2	0.434136
	GN.Thio.PC.1	2.90978
	GN.Thio.PC.2	2.561
	NK.27.11b..Sp.1	0.480796
	NK.27.11b..Sp.2	0.494834
	NK.27.11b..Sp.1.1	0.55635
	NK.27.11b..Sp.2.1	0.560478
	NK.27.11b..Sp.2.2	0.576672
	NK.27.11b..BM.1	0.51164
	NK.27.11b..BM.2	0.533098
	NK.27.11b..BM.1.1	0.565794
	NK.27.11b..BM.2.1	0.567379
	NK.27.11b..BM.1.2	0.608402
	NK.27.11b..BM.2.2	0.646235
	NKT.Sp.LPS.18hr.2	0.874925
	NKT.Sp.LPS.3d.2	0.549604
	NKT.Sp.LPS.3hr.1	1.64334
	NKT.Sp.LPS.3hr.2	1.91222
	NKT.Sp.3	0.525414
	NKT.19.8.TCRb.CD1daGalCerTet..Sp.1	0.393216
	NKT.19.8.TCRb.CD1daGalCerTet..Sp.2	0.368351
	NKT.19.8.TCRb.CD1daGalCerTet..Sp.3	0.359402
	NKT.19.8.TCRb.CD1daGalCerTet..Lu.1	1.83428
	NKT.19.8.TCRb.CD1daGalCerTet..Lu.2	1.79645
	NKT.19.8.TCRb.CD1daGalCerTet..Th.1	0.473326
	NKT.19.8.TCRb.CD1daGalCerTet..Th.2	0.457537
	NKT.19.8.TCRb.CD1daGalCerTet..Th.3	0.449618
	NKT.19.8.TCRb.CD1daGalCerTet..Lv.1	0.500074
	NKT.19.8.TCRb.CD1daGalCerTet..Lv.2	0.553425
	NKT.19.8.TCRb.CD1daGalCerTet..Lv.3	0.533307
	T.4.Nve.Fem.Sp.1	0.481917
	T.4.Nve.Fem.Sp.2	0.484972
	T.4.Nve.Sp.1	0.461514
	T.4.Nve.Sp.2	0.435869
	T.4.Sp.aCD3.CD40.18hr.1	0.456774
	T.4.Sp.aCD3.CD40.18hr.2	0.417314
	T.8.Nve.Sp.1	0.432151
	T.8.Nve.Sp.2	0.386891
	T.4.19.8.TCRb.CD4..Sp.1	0.464217
	T.4.19.8.TCRb.CD4..Sp.2	0.449021
	T.4.Th.1	0.559371
	T.4.Th.2	0.554499
	T.8.Th.1	0.383632
	T.8.Th.2	0.388055
	T8.MP.LCMV.d7.Sp.1	0.424518
	T8.MP.LCMV.d7.Sp.2	0.4022
	T8.Tcm.LCMV.d180.Sp.1	0.548617
	T8.Tcm.LCMV.d180.Sp.2	0.557025
	T8.TE.LCMV.d7.Sp.1	0.439405
	T8.TE.LCMV.d7.Sp.2	0.422797
	T8.Tem.LCMV.d180.Sp.2	0.57982
	T8.TN.P14.Sp.1	0.470451
	T8.TN.P14.Sp.2	0.452376
	Tgd.Sp.3	0.478441
	Tgd.Sp.4	0.513271
	Treg.4.25hi.Sp.1	0.538552
	Treg.4.25hi.Sp.2	0.52137
	Tgd.g1.1.d1.24a..Th.1	0.387789
	Tgd.g1.1.d1.24a..Th.2	0.39264
	Tgd.g2.d1.24a..Th.1	0.31045
	Tgd.g2.d1.24a..Th.2	0.292782
	Tgd.g2.d17.24a..Th.2	0.309279
	T8.IEL.LCMV.d7.Gut.1	1.58253
	T8.IEL.LCMV.d7.Gut.2	0.881742
	Tgd.g1.1.d1.LN.1	0.483838
	Tgd.g1.1.d1.LN.2	0.458514
	Tgd.g2.d1.LN.1	0.463387
	Tgd.g2.d1.LN.2	0.449111
	Tgd.g2.d17.LN.1	0.746367
	Tgd.g2.d17.LN.2	0.745351
	Treg.4.FP3..Nrplo.Co.1	2.47257
	Treg.4.FP3..Nrplo.Co.2	2.62795
	MF.RP.Sp.1	1.54005
	MF.RP.Sp.2	1.57613
	MF.Fem.PC.1	0.51572
	MF.Fem.PC.2	0.566752
	MF.PC.3	0.475862
	MF.PC.4	0.572425
	MF.102.480..PC.1	0.61889
	MF.102.480..PC.2	0.585199
	MF.226.II.480lo.PC.1	0.650181
	MF.226.II.480lo.PC.2	0.675524
	MF.Alv.Lu.1	0.916301
	MF.Alv.Lu.2	0.934786
	MF.pIC.Alv.Lu.2	1.25017
	MF.microglia.CNS.1	1.64005
	MF.microglia.CNS.2	1.49025
	MF.AT.1	1.52141
	MF.AT.2	1.13047
	Mo.6C.II..Bl.1	1.74172
	Mo.6C.II..Bl.2	1.80965
	Mo.6C.II..Bl.1.1	1.16208
	Mo.6C.II..Bl.2.1	1.2796
	Eo.Sp.2	1.34698
	Eo.Sp.3	1.37283
	Eo.PC.1	1.39883
	Eo.PC.2	1.14037
	Ba.Sp.1	1.7137
	Ba.Sp.2	1.03031
	Ba.Sp.3	1.08783
	MC.heparinase.PC.3	0.813844
	MC.SCA1hi.CX3CR1hi.PC.1	0.686477
	MC.SCA1hi.CX3CR1hi.PC.2	0.45684
	MC.SCA1hi.CX3CR1hi.PC.3	0.434958
	MC.SCA1hi.CX3CR1lo.PC.1	0.643094
	MC.SCA1hi.CX3CR1lo.PC.2	0.386264
	MC.SCA1hi.CX3CR1lo.PC.3	0.452244
	MC.SCA1lo.CX3CR1hi.PC.1	0.725436
	MC.SCA1lo.CX3CR1hi.PC.2	0.442332
	MC.SCA1lo.CX3CR1hi.PC.3	0.411848
	MC.SCA1lo.CX3CR1lo.PC.1	0.661459
	MC.SCA1lo.CX3CR1lo.PC.2	0.449864
	MC.SCA1lo.CX3CR1lo.PC.3	0.453094
	MC.Ht.1	5.42464
	MC.Ht.2	7.74685
	BEC.SLN.1	1.00847
	BEC.SLN.2	2.30673
	BEC.SLN.3	0.876245
	FRC.CD140a..Madcam..CD35..SLN.1	2.48479
	FRC.CD140a..Madcam..CD35..SLN.2	0.538326
	FRC.CD140a..Madcam..CD35..SLN.3	0.703671
	IAP.SLN.1	0.62832
	IAP.SLN.2	1.30468
	LEC.SLN.2	0.938461
	LEC.SLN.3	0.748195
	Ep.MECHi.Th.1	0.622921
	Ep.MECHi.Th.2	0.601332
	ILC2.SI.1	6.84233
	ILC2.SI.2	5.78679
	ILC2.ST2..SI.2	3.68278
	ILC2.ST2..SI.1...213	4.12056
	ILC2.ST2..SI.1...214	4.12056
	ILC3.CCR6..SI.1	4.18354
	ILC3.CCR6..SI.2	3.90176
	ILC3.NKp46..SI.1	3.39251
	ILC3.NKp46..SI.2	2.95553
	ILC3.NKp46.CCR6..SI.2	3.57215
