# Supplementary material for: Implications of stress-induced gene expression for hematopoietic stem cell aging studies
Source: Nat Aging. 2024 Jan 16;4(2):177–84. doi: 10.1038/s43587-023-00558-z (PMC10878961; doi:10.1038/s43587-023-00558-z)
Supplement: Supplementary file 13 — Statistical source data. [file 43587_2023_558_MOESM13_ESM.xlsx]

## Sheet: ED_Fig.5a
	Extended Data Fig. 5a. Frequencies of bone marrow HSC in C57BL/6 mice following in vivo fixation with paraformaldehyde.
	Untreated	Fixed		Unpaired t test (alpha = 0,05)
	0.0073	0.001
	0.0055	0.0011		Untreated vs. Fixed
	0.0041	0.0011		P value	<0,0001
	0.006	0.0003		P value summary	****
	0.0051	0.0008		Significantly different (P < 0.05)?	Yes
	0.0052	0.0007		One- or two-tailed P value?	Two-tailed
	0.0055	0.0003		t, df	t=12,43, df=13
	0.0048
